# Supplementary material for: Weighted single-step genome-wide association study for direct and maternal genetic effects associated with birth and weaning weights in sheep
Source: Sci Rep. 2024 Jun 7;14:13120. doi: 10.1038/s41598-024-63974-0 (PMC11161479; doi:10.1038/s41598-024-63974-0)
Supplement: Supplementary file 1 — Supplementary Information. [file 41598_2024_63974_MOESM1_ESM.xlsx]

## Sheet: Supplementary Table 1
Supplementary Table 1. Descriptive statistics of studied traits
	Min (Kg)	Max (Kg)	Average (Kg)	S.D(kg)	CV (%)
Birh weight	1.5	6.8	4.22725	0.714307	0.168977
Weaning Weight	10	37.97	23.4939	4.86577	0.207108

## Sheet: Supplementary Table 2
Supplementary Table 2. Variance explained by each genomic windows for direct additive and maternal genetic effects on birth weight
effect	Start SNP	End SNP	window size	Start (ChrNumber)'_'(Position)	End (ChrNumber)'_'(Position)	variance explained
Direct additive	8	20	13	1_643628	1_1618342	0.05848
Direct additive	24	39	16	1_1949413	1_2906205	0.03613
Direct additive	52	72	21	1_3815116	1_4807696	0.0269
Direct additive	76	94	19	1_5016766	1_5938634	0.01931
Direct additive	106	122	17	1_6596126	1_7578311	0.0254
Direct additive	124	145	22	1_7748239	1_8734126	0.04214
Direct additive	155	173	19	1_9441381	1_10436009	0.07735
Direct additive	178	199	22	1_10728279	1_11722412	0.05198
Direct additive	210	230	21	1_12330774	1_13309608	0.03393
Direct additive	245	263	19	1_14060408	1_15017620	0.09899
Direct additive	264	283	20	1_15117118	1_16100207	0.02894
Direct additive	288	309	22	1_16378991	1_17361209	0.14147
Direct additive	313	328	16	1_17701635	1_18695502	0.05579
Direct additive	329	350	22	1_18800532	1_19774888	0.09942
Direct additive	361	370	10	1_20860757	1_21837886	0.03108
Direct additive	371	394	24	1_21950469	1_22895020	0.13977
Direct additive	397	415	19	1_23044548	1_24015521	0.04692
Direct additive	416	426	11	1_24104855	1_24832808	0.02661
Direct additive	436	449	14	1_25750178	1_26662513	0.04479
Direct additive	455	469	15	1_26975517	1_27895772	0.03156
Direct additive	486	503	18	1_28785578	1_29742664	0.10072
Direct additive	506	524	19	1_30096508	1_31064860	0.0363
Direct additive	540	561	22	1_31870673	1_32810494	0.03372
Direct additive	564	582	19	1_33019228	1_34014733	0.01293
Direct additive	588	607	20	1_34301440	1_35287583	0.11346
Direct additive	615	629	15	1_36083524	1_37007146	0.05603
Direct additive	630	656	27	1_37297296	1_38295575	0.19214
Direct additive	667	689	23	1_38896655	1_39862092	0.28626
Direct additive	695	716	22	1_40190989	1_41178968	0.16521
Direct additive	717	732	16	1_41287082	1_42128684	0.0175
Direct additive	736	752	17	1_42495087	1_43480604	0.0424
Direct additive	754	770	17	1_43808890	1_44779226	0.01728
Direct additive	777	793	17	1_45161695	1_46142764	0.1082
Direct additive	804	823	20	1_46874115	1_47811544	0.044
Direct additive	827	845	19	1_48232943	1_49216343	0.03938
Direct additive	858	878	21	1_50083890	1_50951986	0.07405
Direct additive	883	899	17	1_51396124	1_52381551	0.0347
Direct additive	909	927	19	1_53024458	1_53988591	0.07538
Direct additive	929	940	12	1_54152286	1_55133477	0.01723
Direct additive	943	966	24	1_55355187	1_56341293	0.11889
Direct additive	981	1001	21	1_57368619	1_58332201	0.02945
Direct additive	1002	1014	13	1_58438952	1_59326649	0.01773
Direct additive	1015	1033	19	1_59519142	1_60448835	0.0787
Direct additive	1034	1051	18	1_60570061	1_61397709	0.04351
Direct additive	1053	1069	17	1_61680002	1_62660714	0.05831
Direct additive	1081	1101	21	1_63606388	1_64544751	0.02729
Direct additive	1109	1127	19	1_65155713	1_66135670	0.02687
Direct additive	1129	1147	19	1_66217100	1_67216137	0.03961
Direct additive	1151	1169	19	1_67499306	1_68457284	0.05268
Direct additive	1170	1187	18	1_68548146	1_69473267	0.01935
Direct additive	1188	1212	25	1_69559494	1_70518848	0.0179
Direct additive	1213	1232	20	1_70569291	1_71535484	0.02201
Direct additive	1237	1258	22	1_71754163	1_72735114	0.11458
Direct additive	1259	1276	18	1_72861751	1_73852424	0.13115
Direct additive	1301	1320	20	1_74891045	1_75867923	0.0463
Direct additive	1327	1351	25	1_76240639	1_77159199	0.02817
Direct additive	1353	1374	22	1_77305957	1_78299588	0.04926
Direct additive	1381	1401	21	1_78674493	1_79569865	0.03425
Direct additive	1405	1425	21	1_80131555	1_81089531	0.0395
Direct additive	1426	1435	10	1_81220840	1_81992877	0.01055
Direct additive	1449	1472	24	1_83128477	1_84127512	0.06839
Direct additive	1474	1488	15	1_84444718	1_85430810	0.01904
Direct additive	1489	1508	20	1_85489916	1_86468358	0.04978
Direct additive	1509	1527	19	1_86516534	1_87484166	0.02013
Direct additive	1529	1548	20	1_87709264	1_88671146	0.04006
Direct additive	1551	1563	13	1_88803441	1_89777123	0.00999
Direct additive	1566	1585	20	1_90001077	1_90916173	0.05513
Direct additive	1586	1598	13	1_91102925	1_91968198	0.02366
Direct additive	1599	1618	20	1_92108779	1_93028256	0.06411
Direct additive	1631	1650	20	1_93755255	1_94731106	0.07396
Direct additive	1661	1684	24	1_95455819	1_96426120	0.05628
Direct additive	1689	1704	16	1_96860276	1_97853329	0.02773
Direct additive	1708	1724	17	1_98034129	1_99024896	0.01829
Direct additive	1725	1741	17	1_99077958	1_100036439	0.01204
Direct additive	1742	1761	20	1_100102493	1_101083961	0.03944
Direct additive	1772	1788	17	1_101807443	1_102726016	0.06955
Direct additive	1791	1811	21	1_102971821	1_103963830	0.0458
Direct additive	1821	1839	19	1_104485515	1_105460343	0.04043
Direct additive	1841	1853	13	1_105911311	1_106904555	0.06295
Direct additive	1859	1873	15	1_107428243	1_108415563	0.09607
Direct additive	1881	1899	19	1_108945414	1_109871391	0.1434
Direct additive	1910	1930	21	1_110869124	1_111857157	0.09148
Direct additive	1936	1948	13	1_112137172	1_113119588	0.03325
Direct additive	1950	1970	21	1_113296385	1_114279671	0.07995
Direct additive	1978	1999	22	1_114766836	1_115715878	0.09752
Direct additive	2012	2026	15	1_116400298	1_117284707	0.00915
Direct additive	2029	2042	14	1_117547284	1_118509294	0.01616
Direct additive	2046	2062	17	1_119053600	1_119914955	0.04628
Direct additive	2065	2080	16	1_120328434	1_121288671	0.02474
Direct additive	2081	2103	23	1_121429218	1_122426489	0.03236
Direct additive	2111	2127	17	1_122803355	1_123774002	0.02136
Direct additive	2137	2157	21	1_124361974	1_125327862	0.02219
Direct additive	2164	2186	23	1_125605357	1_126593061	0.0351
Direct additive	2187	2207	21	1_126860653	1_127851676	0.01514
Direct additive	2217	2230	14	1_128404190	1_129332577	0.03243
Direct additive	2241	2258	18	1_129993119	1_130991969	0.04449
Direct additive	2259	2274	16	1_131015736	1_131951545	0.00834
Direct additive	2281	2298	18	1_132369653	1_133297994	0.04765
Direct additive	2300	2316	17	1_133504096	1_134502219	0.05076
Direct additive	2318	2331	14	1_134664646	1_135615456	0.06756
Direct additive	2338	2351	14	1_136069324	1_137062777	0.04527
Direct additive	2352	2371	20	1_137102675	1_138063580	0.03924
Direct additive	2377	2402	26	1_138490958	1_139483615	0.04238
Direct additive	2409	2429	21	1_139959587	1_140958557	0.03193
Direct additive	2433	2449	17	1_141336727	1_142304021	0.0337
Direct additive	2455	2474	20	1_142655718	1_143655224	0.06886
Direct additive	2480	2503	24	1_144057915	1_145049642	0.06315
Direct additive	2504	2522	19	1_145180382	1_146112627	0.01709
Direct additive	2527	2540	14	1_146492709	1_147479869	0.02318
Direct additive	2549	2562	14	1_147967947	1_148925244	0.02643
Direct additive	2567	2579	13	1_149964589	1_150872658	0.03301
Direct additive	2587	2610	24	1_151430850	1_152404324	0.03868
Direct additive	2614	2629	16	1_152601830	1_153578354	0.01669
Direct additive	2630	2648	19	1_153606843	1_154603199	0.04957
Direct additive	2650	2675	26	1_154793635	1_155755479	0.05757
Direct additive	2676	2693	18	1_155840597	1_156800719	0.0337
Direct additive	2696	2710	15	1_156919082	1_157860855	0.01052
Direct additive	2711	2733	23	1_157923281	1_158905421	0.07804
Direct additive	2734	2748	15	1_159000752	1_159997655	0.00963
Direct additive	2749	2764	16	1_160013069	1_160997346	0.0177
Direct additive	2770	2789	20	1_161298480	1_162284804	0.04261
Direct additive	2797	2809	13	1_162779528	1_163771314	0.06453
Direct additive	2812	2824	13	1_164069855	1_164865870	0.09607
Direct additive	2825	2843	19	1_165070720	1_165963807	0.02433
Direct additive	2847	2864	18	1_166306496	1_167273059	0.08344
Direct additive	2868	2883	16	1_167816974	1_168796306	0.01078
Direct additive	2884	2904	21	1_168853546	1_169783576	0.08486
Direct additive	2915	2934	20	1_170659241	1_171647283	0.0391
Direct additive	2954	2972	19	1_172607565	1_173590014	0.0245
Direct additive	2986	3003	18	1_174281498	1_175266325	0.02144
Direct additive	3007	3020	14	1_175562170	1_176480964	0.03828
Direct additive	3033	3046	14	1_177312796	1_178297879	0.01799
Direct additive	3052	3074	23	1_178722562	1_179682370	0.0236
Direct additive	3077	3092	16	1_179852832	1_180800146	0.05211
Direct additive	3094	3111	18	1_180963935	1_181900746	0.04336
Direct additive	3112	3124	13	1_182059427	1_183034922	0.00936
Direct additive	3125	3145	21	1_183336939	1_184250056	0.04967
Direct additive	3160	3178	19	1_185301645	1_186277438	0.06675
Direct additive	3187	3198	12	1_186867555	1_187689490	0.01339
Direct additive	3206	3225	20	1_188842755	1_189770901	0.17364
Direct additive	3242	3260	19	1_190787693	1_191777354	0.11399
Direct additive	3264	3281	18	1_191926713	1_192912620	0.02415
Direct additive	3288	3310	23	1_193348951	1_194341035	0.10333
Direct additive	3321	3343	23	1_195077997	1_196038052	0.0715
Direct additive	3345	3361	17	1_196257162	1_197246402	0.04087
Direct additive	3382	3403	22	1_198224662	1_199206659	0.05207
Direct additive	3404	3420	17	1_199247888	1_200242001	0.00436
Direct additive	3422	3441	20	1_200620408	1_201617791	0.04154
Direct additive	3443	3461	19	1_201978953	1_202951779	0.03693
Direct additive	3465	3482	18	1_203344219	1_204245370	0.02355
Direct additive	3493	3514	22	1_205107119	1_206077593	0.03416
Direct additive	3519	3542	24	1_206494518	1_207473223	0.11404
Direct additive	3547	3563	17	1_207868280	1_208794012	0.03719
Direct additive	3571	3590	20	1_209274815	1_210241189	0.24807
Direct additive	3600	3622	23	1_210837421	1_211828611	0.10794
Direct additive	3629	3645	17	1_212424612	1_213307698	0.06619
Direct additive	3653	3672	20	1_214063075	1_215052580	0.31136
Direct additive	3675	3690	16	1_215174264	1_216174196	0.01953
Direct additive	3692	3709	18	1_216344884	1_217261740	0.03648
Direct additive	3720	3739	20	1_217839372	1_218792409	0.00823
Direct additive	3744	3757	14	1_219130584	1_220123590	0.01703
Direct additive	3758	3780	23	1_220165636	1_221144357	0.01786
Direct additive	3781	3786	6	1_221199906	1_221538927	0.00336
Direct additive	3800	3816	17	1_223502562	1_224372274	0.05808
Direct additive	3820	3834	15	1_224741471	1_225691787	0.03335
Direct additive	3841	3861	21	1_226009615	1_226997748	0.10208
Direct additive	3863	3881	19	1_227200828	1_228182650	0.03104
Direct additive	3886	3903	18	1_228494166	1_229416927	0.0204
Direct additive	3905	3926	22	1_229558183	1_230555091	0.02833
Direct additive	3929	3946	18	1_230830224	1_231787659	0.1381
Direct additive	3947	3963	17	1_231880340	1_232827555	0.01897
Direct additive	3964	3973	10	1_233449372	1_234090076	0.03093
Direct additive	3985	4005	21	1_235464862	1_236441000	0.17804
Direct additive	4006	4021	16	1_236470921	1_237413863	0.0349
Direct additive	4033	4050	18	1_238218982	1_239205290	0.15479
Direct additive	4060	4076	17	1_240098485	1_241066671	0.12014
Direct additive	4077	4091	15	1_241181922	1_242039873	0.02633
Direct additive	4092	4109	18	1_242324429	1_243310117	0.1639
Direct additive	4110	4127	18	1_243372009	1_244303996	0.0359
Direct additive	4130	4143	14	1_244474339	1_245469441	0.06582
Direct additive	4161	4181	21	1_246404076	1_247383825	0.15102
Direct additive	4183	4195	13	1_247911498	1_248876835	0.14086
Direct additive	4209	4226	18	1_249479161	1_250475136	0.05031
Direct additive	4229	4245	17	1_251418212	1_252380432	0.13189
Direct additive	4250	4261	12	1_252901316	1_253675557	0.02968
Direct additive	4263	4279	17	1_253977002	1_254961266	0.07029
Direct additive	4287	4305	19	1_255603285	1_256550777	0.06049
Direct additive	4306	4329	24	1_256655126	1_257647500	0.18045
Direct additive	4342	4364	23	1_258563047	1_259556965	0.07844
Direct additive	4369	4389	21	1_259892008	1_260845866	0.07169
Direct additive	4394	4415	22	1_261080938	1_262068483	0.19602
Direct additive	4417	4433	17	1_262343186	1_263319070	0.04538
Direct additive	4439	4457	19	1_263676041	1_264634053	0.07874
Direct additive	4467	4483	17	1_265242125	1_266241278	0.05649
Direct additive	4485	4498	14	1_266506502	1_267464455	0.03299
Direct additive	4502	4524	23	1_267802732	1_268792219	0.05259
Direct additive	4526	4545	20	1_268892307	1_269890102	0.01417
Direct additive	4552	4569	18	1_270393538	1_271388066	0.0278
Direct additive	4583	4603	21	1_272357430	1_273341002	0.11246
Direct additive	4615	4633	19	1_274075022	1_275037646	0.05471
Direct additive	4634	4633	0	1_275128589	1_275037646	0
Direct additive	4635	4634	0	1_275183655	1_275128589	0
Direct additive	4636	4635	0	1_275216136	1_275183655	0
Direct additive	4637	4636	0	1_275241027	1_275216136	0
Direct additive	4638	4637	0	1_275281847	1_275241027	0
Direct additive	4639	4638	0	1_275304950	1_275281847	0
Direct additive	4640	4639	0	1_275319108	1_275304950	0
Direct additive	4641	4640	0	1_275358336	1_275319108	0
Direct additive	4642	4641	0	1_275482364	1_275358336	0
Direct additive	4648	4668	21	2_818485	2_1815412	0.01943
Direct additive	4677	4698	22	2_2413091	2_3367799	0.12205
Direct additive	4705	4729	25	2_3791385	2_4781740	0.16118
Direct additive	4732	4754	23	2_5094572	2_6092514	0.10769
Direct additive	4756	4775	20	2_6184281	2_7166969	0.04927
Direct additive	4785	4802	18	2_8023190	2_9007180	0.01827
Direct additive	4816	4838	23	2_9850522	2_10835399	0.02664
Direct additive	4841	4855	15	2_11050939	2_12034058	0.00575
Direct additive	4856	4873	18	2_12083349	2_13078663	0.09849
Direct additive	4874	4898	25	2_13129990	2_14126962	0.05547
Direct additive	4914	4932	19	2_15061596	2_16042496	0.07165
Direct additive	4942	4960	19	2_16622194	2_17599102	0.04407
Direct additive	4969	4986	18	2_18057959	2_19038121	0.00953
Direct additive	4994	5010	17	2_19436541	2_20422624	0.02463
Direct additive	5011	5027	17	2_20460742	2_21459378	0.01168
Direct additive	5033	5052	20	2_21883834	2_22860326	0.00402
Direct additive	5053	5072	20	2_22963619	2_23963448	0.03958
Direct additive	5073	5094	22	2_24005033	2_24966147	0.02266
Direct additive	5106	5123	18	2_25481746	2_26480124	0.04824
Direct additive	5135	5153	19	2_27209958	2_28165366	0.0219
Direct additive	5155	5165	11	2_28322438	2_29305877	0.0462
Direct additive	5169	5186	18	2_29550469	2_30492514	0.07656
Direct additive	5192	5211	20	2_30785949	2_31757466	0.03916
Direct additive	5213	5232	20	2_31978915	2_32949467	0.05991
Direct additive	5236	5253	18	2_33138364	2_34096217	0.04792
Direct additive	5259	5280	22	2_34522957	2_35465947	0.1586
Direct additive	5281	5296	16	2_35564869	2_36544130	0.02665
Direct additive	5298	5314	17	2_36709532	2_37670422	0.16913
Direct additive	5324	5342	19	2_38334113	2_39327845	0.01579
Direct additive	5345	5364	20	2_39432577	2_40420241	0.0506
Direct additive	5372	5387	16	2_41162381	2_42074440	0.10595
Direct additive	5400	5417	18	2_43014492	2_43961029	0.05535
Direct additive	5419	5439	21	2_44103905	2_45092839	0.13582
Direct additive	5448	5467	20	2_45658202	2_46648569	0.04551
Direct additive	5469	5477	9	2_46912545	2_47889542	0.02503
Direct additive	5483	5505	23	2_48245538	2_49242884	0.07316
Direct additive	5511	5533	23	2_49451490	2_50419580	0.15331
Direct additive	5534	5542	9	2_50500110	2_51384849	0.02986
Direct additive	5561	5583	23	2_52441926	2_53415584	0.0633
Direct additive	5591	5613	23	2_53837176	2_54801135	0.11489
Direct additive	5630	5645	16	2_55758208	2_56714900	0.04754
Direct additive	5646	5670	25	2_56840997	2_57823523	0.2178
Direct additive	5674	5693	20	2_57989729	2_58969655	0.03043
Direct additive	5705	5725	21	2_59613195	2_60592862	0.02229
Direct additive	5730	5747	18	2_60901434	2_61875935	0.07524
Direct additive	5752	5771	20	2_62107494	2_63077240	0.02837
Direct additive	5785	5808	24	2_63897300	2_64886088	0.08889
Direct additive	5810	5826	17	2_64951832	2_65921056	0.02174
Direct additive	5828	5840	13	2_65974765	2_66963261	0.06631
Direct additive	5841	5858	18	2_67012655	2_67963504	0.01932
Direct additive	5859	5884	26	2_68081340	2_69079036	0.05065
Direct additive	5892	5908	17	2_69594390	2_70548455	0.07402
Direct additive	5912	5928	17	2_70762985	2_71739429	0.51754
Direct additive	5929	5946	18	2_71793127	2_72790181	0.06046
Direct additive	5947	5960	14	2_72875158	2_73828642	0.02397
Direct additive	5968	5983	16	2_74619113	2_75574972	0.19961
Direct additive	5984	6002	19	2_75644823	2_76639368	0.11963
Direct additive	6003	6027	25	2_76701925	2_77688427	0.0158
Direct additive	6029	6046	18	2_77784682	2_78693837	0.06573
Direct additive	6047	6068	22	2_78792339	2_79778675	0.15557
Direct additive	6076	6101	26	2_80262318	2_81224971	0.17793
Direct additive	6117	6134	18	2_81930808	2_82891061	0.08554
Direct additive	6137	6154	18	2_83090209	2_84054194	0.02308
Direct additive	6164	6182	19	2_84891847	2_85875802	0.09511
Direct additive	6186	6201	16	2_86104148	2_86981313	0.0307
Direct additive	6203	6222	20	2_87177434	2_88172646	0.06607
Direct additive	6234	6251	18	2_88752095	2_89697835	0.06361
Direct additive	6261	6282	22	2_90698706	2_91679618	0.0899
Direct additive	6284	6297	14	2_91896870	2_92891269	0.04954
Direct additive	6299	6316	18	2_92971937	2_93947207	0.01844
Direct additive	6319	6344	26	2_94096225	2_95077650	0.0426
Direct additive	6345	6358	14	2_95129267	2_96123359	0.01611
Direct additive	6360	6378	19	2_96209271	2_97162915	0.05646
Direct additive	6389	6404	16	2_97811722	2_98793101	0.12031
Direct additive	6406	6423	18	2_98982634	2_99940134	0.06314
Direct additive	6425	6449	25	2_100147522	2_101134453	0.15381
Direct additive	6456	6473	18	2_101443025	2_102413838	0.0262
Direct additive	6477	6495	19	2_102667770	2_103640034	0.01425
Direct additive	6500	6514	15	2_104101891	2_105083320	0.01194
Direct additive	6519	6533	15	2_105424198	2_106394595	0.02389
Direct additive	6534	6556	23	2_106470676	2_107448488	0.12306
Direct additive	6569	6589	21	2_107989499	2_108954373	0.0461
Direct additive	6596	6613	18	2_109341406	2_110291246	0.00861
Direct additive	6614	6633	20	2_110373614	2_111335990	0.03748
Direct additive	6634	6644	11	2_112011937	2_112943535	0.00265
Direct additive	6645	6655	11	2_113014357	2_113916007	0.01214
Direct additive	6656	6673	18	2_114106580	2_115083516	0.1036
Direct additive	6676	6695	20	2_115476148	2_116362603	0.15638
Direct additive	6696	6718	23	2_116500683	2_117485350	0.05013
Direct additive	6733	6754	22	2_118453748	2_119450094	0.02039
Direct additive	6758	6778	21	2_119745206	2_120728828	0.08375
Direct additive	6794	6811	18	2_121528573	2_122524397	0.02431
Direct additive	6824	6846	23	2_123528595	2_124467465	0.10325
Direct additive	6869	6891	23	2_125343919	2_126298276	0.08383
Direct additive	6899	6917	19	2_126926047	2_127836876	0.04864
Direct additive	6928	6948	21	2_128625705	2_129602869	0.02944
Direct additive	6949	6962	14	2_129740367	2_130733844	0.00908
Direct additive	6975	6999	25	2_131584922	2_132550706	0.06003
Direct additive	7004	7024	21	2_132841528	2_133808133	0.05094
Direct additive	7038	7057	20	2_134598112	2_135590631	0.01471
Direct additive	7058	7070	13	2_135636519	2_136512593	0.04015
Direct additive	7080	7096	17	2_137308235	2_138277903	0.0554
Direct additive	7103	7125	23	2_138871425	2_139846639	0.03998
Direct additive	7127	7143	17	2_139939771	2_140854474	0.00849
Direct additive	7149	7166	18	2_141299872	2_142250151	0.04547
Direct additive	7168	7180	13	2_142475803	2_143383002	0.0114
Direct additive	7189	7206	18	2_143918492	2_144866297	0.0231
Direct additive	7219	7241	23	2_145648041	2_146616690	0.04146
Direct additive	7248	7266	19	2_147064058	2_148060618	0.01449
Direct additive	7279	7299	21	2_148711192	2_149666645	0.06613
Direct additive	7312	7329	18	2_150670921	2_151657676	0.03077
Direct additive	7344	7359	16	2_152437856	2_153382973	0.03264
Direct additive	7363	7385	23	2_153621375	2_154598966	0.03886
Direct additive	7396	7412	17	2_155294175	2_156249505	0.03141
Direct additive	7431	7447	17	2_157319697	2_158290735	0.04604
Direct additive	7452	7468	17	2_158661058	2_159641790	0.01267
Direct additive	7469	7485	17	2_159680375	2_160665575	0.00042
Direct additive	7486	7509	24	2_160694589	2_161680371	0.04671
Direct additive	7510	7531	22	2_161710993	2_162689295	0.02528
Direct additive	7542	7562	21	2_163302364	2_164250208	0.0168
Direct additive	7566	7585	20	2_164455974	2_165447554	0.00904
Direct additive	7586	7605	20	2_165486783	2_166464243	0.07347
Direct additive	7616	7640	25	2_167211701	2_168198361	0.06411
Direct additive	7650	7673	24	2_168629543	2_169618763	0.05936
Direct additive	7690	7713	24	2_170602376	2_171585407	0.01572
Direct additive	7726	7747	22	2_172272878	2_173239873	0.06022
Direct additive	7754	7770	17	2_173490171	2_174450323	0.00864
Direct additive	7779	7801	23	2_175089477	2_176088887	0.01335
Direct additive	7804	7817	14	2_176336744	2_177169727	0.00875
Direct additive	7819	7835	17	2_177439223	2_178434313	0.01452
Direct additive	7837	7855	19	2_178575085	2_179521559	0.04858
Direct additive	7871	7885	15	2_180371082	2_181344800	0.03461
Direct additive	7893	7911	19	2_181824786	2_182811100	0.02443
Direct additive	7921	7941	21	2_183500266	2_184492101	0.03565
Direct additive	7942	7953	12	2_184507559	2_185282431	0.0056
Direct additive	7954	7974	21	2_185522538	2_186504933	0.0256
Direct additive	7978	7996	19	2_186705958	2_187612093	0.00291
Direct additive	7999	8018	20	2_187836750	2_188826201	0.03227
Direct additive	8020	8034	15	2_188979493	2_189930696	0.00333
Direct additive	8036	8055	20	2_190055596	2_191042331	0.08903
Direct additive	8057	8076	20	2_191179157	2_192175692	0.02061
Direct additive	8098	8114	17	2_193151043	2_194084442	0.00531
Direct additive	8117	8132	16	2_194302020	2_195290845	0.03079
Direct additive	8138	8155	18	2_195767817	2_196723189	0.01017
Direct additive	8157	8177	21	2_196968708	2_197933976	0.03159
Direct additive	8180	8199	20	2_198176953	2_199160121	0.00398
Direct additive	8201	8216	16	2_199225518	2_200215659	0.02896
Direct additive	8230	8251	22	2_201140943	2_202088645	0.05301
Direct additive	8262	8284	23	2_202832216	2_203829884	0.06833
Direct additive	8296	8314	19	2_204560879	2_205532679	0.03576
Direct additive	8327	8341	15	2_206382108	2_207369466	0.02574
Direct additive	8355	8372	18	2_208373192	2_209259024	0.04722
Direct additive	8373	8390	18	2_209382745	2_210244152	0.00495
Direct additive	8393	8415	23	2_210626872	2_211611196	0.01619
Direct additive	8422	8438	17	2_211946831	2_212806608	0.01447
Direct additive	8440	8462	23	2_213042193	2_214040760	0.07199
Direct additive	8467	8487	21	2_215098553	2_216032030	0.03625
Direct additive	8489	8497	9	2_216769344	2_217736927	0.01662
Direct additive	8513	8529	17	2_218805303	2_219774612	0.00889
Direct additive	8530	8548	19	2_219831281	2_220818676	0.02561
Direct additive	8563	8580	18	2_221624187	2_222606287	0.02361
Direct additive	8594	8614	21	2_223164278	2_224139429	0.06118
Direct additive	8624	8639	16	2_224527713	2_225482288	0.02622
Direct additive	8641	8659	19	2_225710000	2_226617529	0.08998
Direct additive	8672	8691	20	2_227694352	2_228660388	0.01848
Direct additive	8698	8720	23	2_229023952	2_230006689	0.05352
Direct additive	8721	8737	17	2_230179317	2_231170715	0.02421
Direct additive	8738	8755	18	2_231242200	2_232206156	0.06484
Direct additive	8756	8771	16	2_232260867	2_233220004	0.00742
Direct additive	8775	8794	20	2_233589543	2_234569167	0.12667
Direct additive	8795	8818	24	2_234602983	2_235561284	0.05765
Direct additive	8824	8840	17	2_235770523	2_236708984	0.0326
Direct additive	8850	8867	18	2_237381754	2_238361583	0.01757
Direct additive	8868	8887	20	2_238395201	2_239390747	0.00585
Direct additive	8888	8902	15	2_239510065	2_240477448	0.01136
Direct additive	8907	8922	16	2_240897051	2_241839716	0.03566
Direct additive	8929	8948	20	2_242397946	2_243365308	0.03038
Direct additive	8960	8981	22	2_244212834	2_245206162	0.04891
Direct additive	8985	9005	21	2_245581360	2_246569288	0.04064
Direct additive	9019	9042	24	2_247245173	2_248216094	0.03836
Direct additive	9043	9042	0	2_248258462	2_248216094	0
Direct additive	9044	9043	0	2_248285509	2_248258462	0
Direct additive	9045	9044	0	2_248324872	2_248285509	0
Direct additive	9046	9045	0	2_248353647	2_248324872	0
Direct additive	9047	9046	0	2_248368168	2_248353647	0
Direct additive	9048	9047	0	2_248504893	2_248368168	0
Direct additive	9049	9048	0	2_248543195	2_248504893	0
Direct additive	9050	9049	0	2_248590000	2_248543195	0
Direct additive	9051	9050	0	2_248597460	2_248590000	0
Direct additive	9052	9051	0	2_248643714	2_248597460	0
Direct additive	9053	9052	0	2_248650282	2_248643714	0
Direct additive	9054	9053	0	2_248747770	2_248650282	0
Direct additive	9055	9054	0	2_248808654	2_248747770	0
Direct additive	9058	9067	10	3_234220	3_1225581	0.04461
Direct additive	9072	9086	15	3_1574395	3_2526506	0.00922
Direct additive	9089	9102	14	3_2691998	3_3582423	0.00621
Direct additive	9104	9126	23	3_3793164	3_4779051	0.01971
Direct additive	9130	9148	19	3_4996606	3_5993808	0.00686
Direct additive	9151	9174	24	3_6155237	3_7142179	0.02665
Direct additive	9184	9202	19	3_8049478	3_9024027	0.09857
Direct additive	9211	9227	17	3_9683935	3_10676396	0.03193
Direct additive	9232	9247	16	3_11392632	3_12376039	0.06831
Direct additive	9250	9264	15	3_12785252	3_13765098	0.04385
Direct additive	9267	9286	20	3_13936611	3_14930570	0.12793
Direct additive	9306	9326	21	3_15740224	3_16734776	0.14158
Direct additive	9343	9359	17	3_17575880	3_18527241	0.07624
Direct additive	9360	9377	18	3_18607173	3_19596054	0.0122
Direct additive	9384	9405	22	3_20012101	3_20990316	0.06309
Direct additive	9406	9427	22	3_21077583	3_22022123	0.14298
Direct additive	9428	9446	19	3_22114278	3_23079743	0.03636
Direct additive	9447	9469	23	3_23158424	3_24125200	0.02142
Direct additive	9473	9491	19	3_24274024	3_25271340	0.09984
Direct additive	9492	9512	21	3_25283037	3_26264804	0.03277
Direct additive	9514	9533	20	3_26340371	3_27329745	0.06322
Direct additive	9534	9548	15	3_27373637	3_28367613	0.00578
Direct additive	9549	9569	21	3_28416342	3_29379116	0.01793
Direct additive	9588	9607	20	3_30648203	3_31558738	0.06039
Direct additive	9617	9635	19	3_32488270	3_33483865	0.01951
Direct additive	9637	9650	14	3_33579554	3_34550812	0.05943
Direct additive	9657	9675	19	3_34939097	3_35909789	0.04757
Direct additive	9677	9698	22	3_35988900	3_36947070	0.08295
Direct additive	9703	9722	20	3_37185224	3_38179542	0.07002
Direct additive	9730	9744	15	3_38615298	3_39581855	0.11497
Direct additive	9746	9766	21	3_39786723	3_40781801	0.10049
Direct additive	9768	9783	16	3_40909842	3_41906687	0.02297
Direct additive	9788	9807	20	3_42296263	3_43263647	0.08077
Direct additive	9814	9832	19	3_43922643	3_44777964	0.11939
Direct additive	9833	9849	17	3_45350349	3_46325712	0.03223
Direct additive	9860	9879	20	3_47110349	3_48101207	0.27343
Direct additive	9884	9901	18	3_48585309	3_49574339	0.26219
Direct additive	9910	9931	22	3_50283705	3_51272649	0.12132
Direct additive	9943	9961	19	3_51769627	3_52718967	0.06567
Direct additive	9969	9989	21	3_53791623	3_54755148	0.06847
Direct additive	9992	10013	22	3_54997539	3_55962361	0.07256
Direct additive	10015	10027	13	3_56077402	3_57006904	0.01472
Direct additive	10028	10044	17	3_57096695	3_58075276	0.02687
Direct additive	10046	10063	18	3_58315054	3_59280385	0.01442
Direct additive	10068	10086	19	3_59667765	3_60630966	0.05704
Direct additive	10099	10115	17	3_61225897	3_62215013	0.01886
Direct additive	10119	10137	19	3_62384298	3_63367452	0.04167
Direct additive	10152	10170	19	3_64148593	3_65113740	0.02707
Direct additive	10187	10207	21	3_65972100	3_66936055	0.04941
Direct additive	10209	10227	19	3_67193601	3_67973248	0.21399
Direct additive	10230	10249	20	3_68474039	3_69399949	0.06574
Direct additive	10266	10290	25	3_70307471	3_71204740	0.09773
Direct additive	10299	10316	18	3_71888327	3_72880602	0.22094
Direct additive	10327	10351	25	3_73568305	3_74530499	0.19768
Direct additive	10352	10370	19	3_74694732	3_75645210	0.08758
Direct additive	10374	10393	20	3_75796593	3_76751012	0.02605
Direct additive	10395	10414	20	3_76848954	3_77832563	0.08841
Direct additive	10433	10454	22	3_78774696	3_79772321	0.05751
Direct additive	10456	10473	18	3_79949864	3_80935736	0.02069
Direct additive	10474	10495	22	3_80966262	3_81934911	0.01278
Direct additive	10496	10518	23	3_81989671	3_82957471	0.08442
Direct additive	10526	10546	21	3_83728061	3_84689397	0.10743
Direct additive	10548	10568	21	3_84864209	3_85860438	0.01968
Direct additive	10585	10610	26	3_86796004	3_87779593	0.0478
Direct additive	10618	10636	19	3_88093696	3_89082558	0.0713
Direct additive	10646	10670	25	3_89670463	3_90654749	0.05241
Direct additive	10679	10701	23	3_91261067	3_92259858	0.02719
Direct additive	10704	10725	22	3_92454469	3_93405961	0.07587
Direct additive	10734	10747	14	3_93980202	3_94923033	0.03832
Direct additive	10751	10769	19	3_95236893	3_96219369	0.05556
Direct additive	10770	10788	19	3_96292926	3_97273578	0.03453
Direct additive	10790	10809	20	3_97337491	3_98317671	0.01167
Direct additive	10812	10836	25	3_98443349	3_99403973	0.03246
Direct additive	10839	10860	22	3_99741659	3_100737879	0.01141
Direct additive	10865	10886	22	3_100992511	3_101981454	0.0401
Direct additive	10887	10907	21	3_102055808	3_103050099	0.01287
Direct additive	10908	10919	12	3_103126567	3_104064729	0.00679
Direct additive	10923	10939	17	3_104276143	3_105257015	0.00901
Direct additive	10951	10956	6	3_106221882	3_107209167	0.01032
Direct additive	10963	10987	25	3_107897505	3_108861992	0.03109
Direct additive	10994	11013	20	3_109273734	3_110266466	0.14992
Direct additive	11036	11053	18	3_111180731	3_112164732	0.04727
Direct additive	11072	11091	20	3_113038732	3_113993954	0.04403
Direct additive	11093	11114	22	3_114229089	3_115177239	0.06474
Direct additive	11129	11150	22	3_116158267	3_117139346	0.02792
Direct additive	11151	11169	19	3_117216483	3_118192667	0.01846
Direct additive	11170	11194	25	3_118248536	3_119223799	0.14903
Direct additive	11195	11207	13	3_119258294	3_120178240	0.02179
Direct additive	11210	11229	20	3_120609223	3_121603260	0.01395
Direct additive	11232	11251	20	3_121820648	3_122797875	0.04542
Direct additive	11268	11284	17	3_123814477	3_124792022	0.03467
Direct additive	11286	11305	20	3_125101406	3_126077612	0.02253
Direct additive	11308	11328	21	3_126282828	3_127278076	0.05761
Direct additive	11329	11347	19	3_127312431	3_128287542	0.0116
Direct additive	11356	11373	18	3_128665855	3_129648614	0.02291
Direct additive	11380	11400	21	3_130182335	3_131156048	0.04968
Direct additive	11409	11430	22	3_131720620	3_132715530	0.08765
Direct additive	11431	11444	14	3_132721910	3_133705057	0.0099
Direct additive	11445	11465	21	3_133771576	3_134719425	0.03441
Direct additive	11472	11489	18	3_135417571	3_136405690	0.01364
Direct additive	11508	11526	19	3_137361578	3_138353189	0.12799
Direct additive	11536	11560	25	3_138987971	3_139960392	0.06504
Direct additive	11561	11578	18	3_140003264	3_140970538	0.03102
Direct additive	11586	11602	17	3_141303507	3_142284913	0.13684
Direct additive	11621	11632	12	3_143291164	3_144249268	0.05687
Direct additive	11636	11659	24	3_144626064	3_145624286	0.06025
Direct additive	11675	11697	23	3_146433450	3_147433053	0.03771
Direct additive	11698	11711	14	3_147599922	3_148507789	0.03386
Direct additive	11714	11729	16	3_148718023	3_149692512	0.08192
Direct additive	11737	11756	20	3_150506932	3_151433388	0.11813
Direct additive	11758	11775	18	3_151570716	3_152544998	0.26906
Direct additive	11779	11798	20	3_152762695	3_153757136	0.12186
Direct additive	11806	11825	20	3_154685324	3_155660948	0.06667
Direct additive	11826	11842	17	3_155735239	3_156710820	0.00608
Direct additive	11845	11864	20	3_156921166	3_157894158	0.03864
Direct additive	11883	11905	23	3_158886049	3_159884688	0.06814
Direct additive	11907	11926	20	3_159975815	3_160963104	0.05438
Direct additive	11935	11947	13	3_161755779	3_162657545	0.07611
Direct additive	11948	11963	16	3_162798516	3_163724323	0.02553
Direct additive	11967	11987	21	3_164888022	3_165818482	0.27468
Direct additive	11991	12009	19	3_166233751	3_167199180	0.06807
Direct additive	12010	12030	21	3_167271687	3_168263221	0.01575
Direct additive	12033	12051	19	3_168402718	3_169373159	0.02702
Direct additive	12057	12074	18	3_169867571	3_170808300	0.02889
Direct additive	12081	12098	18	3_171319662	3_172318247	0.05948
Direct additive	12102	12123	22	3_172516341	3_173495431	0.09689
Direct additive	12125	12145	21	3_173907525	3_174896707	0.11557
Direct additive	12152	12171	20	3_175487254	3_176460319	0.02439
Direct additive	12178	12200	23	3_176877779	3_177767888	0.04969
Direct additive	12201	12225	25	3_177901731	3_178879044	0.02863
Direct additive	12226	12242	17	3_178920355	3_179895839	0.04456
Direct additive	12247	12264	18	3_180096263	3_181075043	0.09463
Direct additive	12265	12282	18	3_181113434	3_181992612	0.03275
Direct additive	12283	12298	16	3_182145568	3_183135436	0.0556
Direct additive	12314	12332	19	3_184142470	3_185105552	0.14851
Direct additive	12334	12343	10	3_185261131	3_186159798	0.01233
Direct additive	12346	12364	19	3_186540552	3_187534163	0.07142
Direct additive	12365	12381	17	3_187610303	3_188590895	0.02074
Direct additive	12382	12400	19	3_188702627	3_189685102	0.08126
Direct additive	12405	12420	16	3_189965236	3_190922347	0.00568
Direct additive	12422	12445	24	3_191032289	3_192010489	0.0839
Direct additive	12460	12477	18	3_192806465	3_193780632	0.02883
Direct additive	12488	12506	19	3_194520670	3_195513566	0.04104
Direct additive	12513	12528	16	3_195975318	3_196970016	0.05693
Direct additive	12535	12551	17	3_197683510	3_198637949	0.09266
Direct additive	12553	12571	19	3_198783633	3_199731499	0.02299
Direct additive	12573	12592	20	3_199924063	3_200912097	0.02011
Direct additive	12599	12619	21	3_201216384	3_202211742	0.12767
Direct additive	12620	12642	23	3_202235895	3_203234722	0.06565
Direct additive	12644	12656	13	3_203530985	3_204518002	0.00847
Direct additive	12665	12682	18	3_205405234	3_206325245	0.01952
Direct additive	12688	12698	11	3_206912580	3_207775682	0.01038
Direct additive	12704	12719	16	3_208078768	3_208925234	0.04524
Direct additive	12722	12740	19	3_209183837	3_210127048	0.06786
Direct additive	12746	12763	18	3_210638502	3_211564645	0.05091
Direct additive	12766	12781	16	3_211791861	3_212735487	0.07344
Direct additive	12789	12804	16	3_213209196	3_214149668	0.01756
Direct additive	12806	12824	19	3_214330449	3_215248639	0.03114
Direct additive	12828	12845	18	3_215675474	3_216659042	0.07016
Direct additive	12852	12873	22	3_217226491	3_218197746	0.05155
Direct additive	12874	12889	16	3_218253418	3_219211306	0.0387
Direct additive	12890	12903	14	3_219269992	3_220257329	0.00782
Direct additive	12914	12934	21	3_221020849	3_221986221	0.08824
Direct additive	12935	12951	17	3_222091596	3_223066580	0.04482
Direct additive	12953	12962	10	3_223149620	3_224130374	0.0246
Direct additive	12963	12962	0	3_224166152	3_224130374	0
Direct additive	12967	12980	14	4_320333	4_1305965	0.02018
Direct additive	12983	12998	16	4_1421724	4_2419869	0.0057
Direct additive	13006	13024	19	4_3010814	4_4000589	0.01193
Direct additive	13028	13044	17	4_4266518	4_5168461	0.00522
Direct additive	13051	13077	27	4_5786978	4_6782126	0.0393
Direct additive	13086	13101	16	4_7330563	4_8326001	0.09032
Direct additive	13117	13134	18	4_9289086	4_10281638	0.17993
Direct additive	13137	13158	22	4_10532668	4_11529116	0.09574
Direct additive	13167	13186	20	4_12008196	4_12992452	0.02724
Direct additive	13197	13215	19	4_13604628	4_14603701	0.03619
Direct additive	13217	13238	22	4_14899633	4_15869029	0.02182
Direct additive	13239	13254	16	4_15930713	4_16892391	0.00192
Direct additive	13255	13270	16	4_16953876	4_17944746	0.01178
Direct additive	13272	13290	19	4_18020422	4_18993547	0.01599
Direct additive	13292	13313	22	4_19085937	4_20052966	0.0414
Direct additive	13324	13348	25	4_20666334	4_21660252	0.06699
Direct additive	13357	13377	21	4_22287032	4_23272098	0.03567
Direct additive	13378	13393	16	4_23339214	4_24282098	0.01202
Direct additive	13395	13414	20	4_24406375	4_25406162	0.07159
Direct additive	13417	13441	25	4_25514885	4_26488638	0.03141
Direct additive	13451	13473	23	4_27084341	4_28073402	0.07594
Direct additive	13484	13503	20	4_28617579	4_29612213	0.12416
Direct additive	13507	13528	22	4_29942315	4_30928854	0.09702
Direct additive	13530	13549	20	4_31026488	4_32021079	0.03828
Direct additive	13550	13555	6	4_32032543	4_32696156	0.00343
Direct additive	13557	13575	19	4_33178097	4_34137310	0.01584
Direct additive	13586	13598	13	4_34771554	4_35761471	0.03928
Direct additive	13600	13621	22	4_35887036	4_36825666	0.07439
Direct additive	13633	13654	22	4_37373490	4_38368768	0.0608
Direct additive	13657	13673	17	4_38505828	4_39502394	0.0595
Direct additive	13675	13692	18	4_39594598	4_40524475	0.02512
Direct additive	13698	13714	17	4_41007598	4_42004010	0.01252
Direct additive	13719	13738	20	4_42217315	4_43168926	0.17405
Direct additive	13754	13772	19	4_44199280	4_45186779	0.06462
Direct additive	13784	13800	17	4_45866396	4_46864537	0.04762
Direct additive	13804	13824	21	4_47141072	4_48106111	0.05496
Direct additive	13835	13856	22	4_48901825	4_49860046	0.04316
Direct additive	13857	13879	23	4_49919893	4_50907295	0.08999
Direct additive	13880	13898	19	4_50930009	4_51910543	0.03794
Direct additive	13900	13920	21	4_52039764	4_53007152	0.02189
Direct additive	13921	13937	17	4_53150948	4_54031986	0.00733
Direct additive	13938	13953	16	4_54354087	4_55317356	0.04418
Direct additive	13954	13972	19	4_55375073	4_56290859	0.00976
Direct additive	13975	13993	19	4_56474327	4_57440030	0.02091
Direct additive	14000	14022	23	4_57781754	4_58742256	0.08434
Direct additive	14023	14039	17	4_58814256	4_59789032	0.02061
Direct additive	14056	14073	18	4_60746279	4_61720496	0.04473
Direct additive	14088	14107	20	4_62526073	4_63519151	0.03531
Direct additive	14119	14141	23	4_64135978	4_65124094	0.08796
Direct additive	14150	14168	19	4_65586654	4_66583749	0.12065
Direct additive	14183	14203	21	4_67568869	4_68540325	0.15293
Direct additive	14213	14232	20	4_69340904	4_70335607	0.09409
Direct additive	14248	14271	24	4_71013052	4_71984688	0.06938
Direct additive	14273	14287	15	4_72074825	4_73074260	0.01787
Direct additive	14295	14311	17	4_73577758	4_74564641	0.00737
Direct additive	14313	14332	20	4_74645341	4_75621624	0.10486
Direct additive	14349	14367	19	4_76495039	4_77421379	0.05586
Direct additive	14368	14384	17	4_77591687	4_78581178	0.0325
Direct additive	14392	14411	20	4_79010330	4_79991961	0.0592
Direct additive	14421	14439	19	4_80555827	4_81539810	0.07167
Direct additive	14444	14467	24	4_81724789	4_82721943	0.03422
Direct additive	14476	14494	19	4_83216045	4_84186234	0.04774
Direct additive	14496	14510	15	4_84268827	4_85184543	0.00632
Direct additive	14512	14530	19	4_85295809	4_86289123	0.01938
Direct additive	14541	14565	25	4_86845612	4_87830835	0.09082
Direct additive	14572	14596	25	4_88442603	4_89433465	0.12285
Direct additive	14599	14618	20	4_89598666	4_90539210	0.17607
Direct additive	14630	14649	20	4_91276412	4_92219367	0.20771
Direct additive	14652	14672	21	4_92488846	4_93405634	0.48573
Direct additive	14681	14698	18	4_94033290	4_95019778	0.16589
Direct additive	14710	14729	20	4_95625736	4_96614724	0.05091
Direct additive	14737	14758	22	4_97067816	4_98064908	0.08418
Direct additive	14764	14781	18	4_98387266	4_99352979	0.04562
Direct additive	14801	14821	21	4_100453563	4_101410245	0.05006
Direct additive	14822	14836	15	4_101482390	4_102414846	0.00625
Direct additive	14837	14856	20	4_102548730	4_103534824	0.05727
Direct additive	14859	14879	21	4_103688049	4_104687715	0.09597
Direct additive	14880	14898	19	4_104728682	4_105715849	0.02379
Direct additive	14900	14917	18	4_105858362	4_106808026	0.14526
Direct additive	14929	14950	22	4_107858005	4_108793136	0.06096
Direct additive	14962	14981	20	4_109301911	4_110299326	0.03875
Direct additive	14990	15011	22	4_110668440	4_111666957	0.14222
Direct additive	15012	15018	7	4_111739275	4_112703122	0.00665
Direct additive	15029	15044	16	4_113701232	4_114630010	0.01959
Direct additive	15045	15067	23	4_114795712	4_115795302	0.16593
Direct additive	15085	15104	20	4_116753479	4_117749181	0.17606
Direct additive	15109	15127	19	4_118242554	4_119209698	0.01792
Direct additive	15128	15127	0	4_119253501	4_119209698	0
Direct additive	15129	15152	24	5_91775	5_1090353	0.07515
Direct additive	15153	15168	16	5_1237534	5_2179722	0.01075
Direct additive	15171	15190	20	5_2341544	5_3331419	0.03545
Direct additive	15193	15210	18	5_3616556	5_4599526	0.05293
Direct additive	15211	15226	16	5_4658059	5_5600417	0.13513
Direct additive	15241	15254	14	5_6669927	5_7527309	0.0984
Direct additive	15256	15259	4	5_7981956	5_8940153	0.00712
Direct additive	15260	15277	18	5_9325414	5_10295177	0.06888
Direct additive	15284	15303	20	5_10643812	5_11605547	0.05469
Direct additive	15308	15321	14	5_11978651	5_12933266	0.01977
Direct additive	15323	15331	9	5_13057986	5_13905219	0.00141
Direct additive	15332	15346	15	5_14090427	5_14993687	0.07704
Direct additive	15347	15366	20	5_15223243	5_16220530	0.00556
Direct additive	15369	15388	20	5_16420605	5_17391430	0.03267
Direct additive	15389	15403	15	5_17424637	5_18409171	0.05893
Direct additive	15406	15414	9	5_18612027	5_19589213	0.0093
Direct additive	15416	15431	16	5_19706622	5_20678003	0.13316
Direct additive	15441	15459	19	5_21267906	5_22198541	0.15847
Direct additive	15462	15484	23	5_22452571	5_23448820	0.06028
Direct additive	15490	15507	18	5_23781738	5_24781323	0.12187
Direct additive	15528	15550	23	5_25820788	5_26803501	0.22048
Direct additive	15556	15572	17	5_27101712	5_28092137	0.04616
Direct additive	15575	15596	22	5_28277675	5_29272650	0.07648
Direct additive	15612	15630	19	5_30070185	5_31055559	0.04277
Direct additive	15634	15652	19	5_31273556	5_32238800	0.01719
Direct additive	15657	15674	18	5_32402507	5_33400496	0.02289
Direct additive	15677	15698	22	5_33569052	5_34534768	0.0733
Direct additive	15701	15719	19	5_34694818	5_35687749	0.04871
Direct additive	15720	15735	16	5_35740034	5_36725131	0.00652
Direct additive	15739	15752	14	5_36961824	5_37895627	0.06817
Direct additive	15753	15765	13	5_38096894	5_39082945	0.02651
Direct additive	15773	15784	12	5_39819763	5_40727492	0.02515
Direct additive	15787	15795	9	5_41339261	5_42231416	0.00436
Direct additive	15800	15820	21	5_42618414	5_43466435	0.06003
Direct additive	15830	15851	22	5_44109403	5_45099446	0.06832
Direct additive	15852	15874	23	5_45201814	5_46156001	0.11009
Direct additive	15875	15892	18	5_46208843	5_47096248	0.04524
Direct additive	15903	15923	21	5_47842549	5_48837598	0.15482
Direct additive	15924	15936	13	5_48895784	5_49842395	0.02041
Direct additive	15948	15969	22	5_50651414	5_51648941	0.10782
Direct additive	15970	15989	20	5_51691681	5_52662243	0.04612
Direct additive	15995	16011	17	5_52920375	5_53903195	0.14498
Direct additive	16013	16030	18	5_54017414	5_54975450	0.01043
Direct additive	16031	16043	13	5_55070106	5_55942583	0.01836
Direct additive	16044	16049	6	5_56095274	5_57085267	0.00625
Direct additive	16050	16065	16	5_57233119	5_58229169	0.01896
Direct additive	16066	16087	22	5_58315656	5_59300808	0.08235
Direct additive	16093	16115	23	5_59760979	5_60748567	0.07887
Direct additive	16124	16143	20	5_61183155	5_62164021	0.04076
Direct additive	16145	16163	19	5_62405042	5_63397169	0.00832
Direct additive	16168	16188	21	5_63752196	5_64729111	0.02677
Direct additive	16189	16208	20	5_64762469	5_65740273	0.01755
Direct additive	16220	16241	22	5_66696151	5_67690713	0.07695
Direct additive	16247	16266	20	5_68122478	5_69094689	0.04021
Direct additive	16280	16299	20	5_69762121	5_70744963	0.23626
Direct additive	16300	16318	19	5_70847083	5_71842179	0.0528
Direct additive	16319	16335	17	5_71884621	5_72843779	0.11886
Direct additive	16337	16357	21	5_72966018	5_73936092	0.23192
Direct additive	16371	16389	19	5_74769997	5_75755139	0.2303
Direct additive	16390	16400	11	5_76049902	5_76934651	0.05671
Direct additive	16411	16432	22	5_77551293	5_78543128	0.03766
Direct additive	16442	16463	22	5_79109965	5_80107598	0.05789
Direct additive	16474	16495	22	5_80839318	5_81828419	0.06404
Direct additive	16496	16513	18	5_81845268	5_82842920	0.26661
Direct additive	16517	16539	23	5_83605361	5_84591689	0.10321
Direct additive	16548	16565	18	5_85132190	5_86102552	0.02388
Direct additive	16566	16580	15	5_86140013	5_87048983	0.00945
Direct additive	16581	16599	19	5_87169669	5_88133844	0.04953
Direct additive	16606	16625	20	5_88746609	5_89743586	0.07596
Direct additive	16635	16657	23	5_90387787	5_91380603	0.06681
Direct additive	16667	16685	19	5_91947463	5_92911478	0.05996
Direct additive	16698	16723	26	5_93612036	5_94589115	0.1691
Direct additive	16733	16757	25	5_95197731	5_96171903	0.05412
Direct additive	16761	16779	19	5_96436417	5_97402781	0.03207
Direct additive	16792	16811	20	5_98295478	5_99246122	0.04449
Direct additive	16829	16851	23	5_100211036	5_101204015	0.03084
Direct additive	16852	16868	17	5_101265722	5_102191268	0.01138
Direct additive	16869	16891	23	5_102275828	5_103253170	0.03181
Direct additive	16896	16917	22	5_103509118	5_104497371	0.0667
Direct additive	16921	16937	17	5_104766207	5_105743141	0.01359
Direct additive	16939	16955	17	5_105830814	5_106816951	0.02667
Direct additive	16956	16955	0	5_106866039	5_106816951	0
Direct additive	16957	16956	0	5_106929176	5_106866039	0
Direct additive	16961	16976	16	6_518989	6_1503750	0.02585
Direct additive	16979	16995	17	6_2696349	6_3694573	0.00907
Direct additive	16996	17015	20	6_3750660	6_4697348	0.04594
Direct additive	17024	17034	11	6_5400054	6_6383134	0.0114
Direct additive	17041	17058	18	6_6775345	6_7762018	0.02251
Direct additive	17059	17081	23	6_7804440	6_8793605	0.15453
Direct additive	17091	17110	20	6_9464282	6_10462211	0.15945
Direct additive	17111	17129	19	6_10484972	6_11354892	0.05797
Direct additive	17130	17148	19	6_11559926	6_12499974	0.09044
Direct additive	17155	17177	23	6_12892260	6_13856677	0.17112
Direct additive	17189	17204	16	6_14706831	6_15675475	0.03262
Direct additive	17207	17227	21	6_15806204	6_16797166	0.02838
Direct additive	17244	17267	24	6_17680937	6_18666919	0.0565
Direct additive	17275	17294	20	6_19571688	6_20552184	0.14144
Direct additive	17300	17321	22	6_20962993	6_21959276	0.07535
Direct additive	17331	17353	23	6_22544683	6_23513823	0.08043
Direct additive	17356	17374	19	6_23723312	6_24687510	0.22462
Direct additive	17377	17391	15	6_24984143	6_25928539	0.01432
Direct additive	17393	17414	22	6_26058630	6_27050976	0.11331
Direct additive	17426	17444	19	6_27872427	6_28829203	0.03038
Direct additive	17445	17459	15	6_28884853	6_29847992	0.00954
Direct additive	17460	17483	24	6_30087922	6_31061674	0.02394
Direct additive	17486	17504	19	6_31217615	6_32131709	0.0653
Direct additive	17512	17529	18	6_32982235	6_33873411	0.02922
Direct additive	17530	17549	20	6_34042840	6_35018128	0.15592
Direct additive	17551	17557	7	6_35347156	6_36234302	0.01496
Direct additive	17558	17567	10	6_36461468	6_37359421	0.07685
Direct additive	17573	17597	25	6_37832085	6_38791597	0.26964
Direct additive	17598	17616	19	6_38860751	6_39789572	0.0522
Direct additive	17633	17651	19	6_40887941	6_41853843	0.06179
Direct additive	17652	17677	26	6_41901628	6_42887588	0.04039
Direct additive	17686	17704	19	6_43309694	6_44306250	0.03245
Direct additive	17715	17737	23	6_44860513	6_45843823	0.04393
Direct additive	17738	17757	20	6_45864403	6_46856902	0.0642
Direct additive	17763	17780	18	6_47251981	6_48198716	0.05741
Direct additive	17786	17805	20	6_48600195	6_49531545	0.08192
Direct additive	17806	17824	19	6_49644609	6_50581028	0.21547
Direct additive	17825	17838	14	6_50665536	6_51650705	0.04852
Direct additive	17851	17868	18	6_52377368	6_53355507	0.04009
Direct additive	17870	17885	16	6_53826107	6_54791717	0.00994
Direct additive	17887	17910	24	6_54969232	6_55961701	0.01937
Direct additive	17920	17934	15	6_56592381	6_57554642	0.02186
Direct additive	17935	17955	21	6_57601631	6_58564421	0.03661
Direct additive	17959	17974	16	6_58731124	6_59693191	0.01232
Direct additive	17976	17995	20	6_59788134	6_60751411	0.0469
Direct additive	17996	18014	19	6_60798659	6_61786495	0.01595
Direct additive	18015	18028	14	6_61820530	6_62790171	0.01141
Direct additive	18029	18042	14	6_62869669	6_63858410	0.05776
Direct additive	18044	18057	14	6_64076216	6_65020306	0.01404
Direct additive	18066	18087	22	6_65687678	6_66657713	0.0459
Direct additive	18089	18108	20	6_66844807	6_67821520	0.01378
Direct additive	18117	18135	19	6_68418786	6_69392818	0.00958
Direct additive	18146	18159	14	6_70217054	6_71214424	0.00852
Direct additive	18160	18180	21	6_71288574	6_72239205	0.09015
Direct additive	18195	18218	24	6_73343554	6_74314335	0.01526
Direct additive	18226	18240	15	6_75028745	6_76010090	0.04406
Direct additive	18242	18256	15	6_76161888	6_77157143	0.01865
Direct additive	18258	18275	18	6_77232109	6_78209559	0.16572
Direct additive	18276	18292	17	6_78419032	6_79409776	0.08922
Direct additive	18293	18303	11	6_79462560	6_80401585	0.03105
Direct additive	18305	18325	21	6_80500075	6_81470910	0.17411
Direct additive	18326	18330	5	6_81573762	6_82573216	0.00556
Direct additive	18333	18349	17	6_82675357	6_83647687	0.13538
Direct additive	18351	18359	9	6_83864043	6_84857281	0.0145
Direct additive	18360	18377	18	6_84931995	6_85920829	0.07139
Direct additive	18380	18396	17	6_86055001	6_87029334	0.02043
Direct additive	18399	18420	22	6_87261786	6_88255946	0.03961
Direct additive	18424	18443	20	6_88425911	6_89417212	0.22545
Direct additive	18445	18460	16	6_89470083	6_90442390	0.02694
Direct additive	18461	18479	19	6_90489563	6_91430844	0.01407
Direct additive	18490	18509	20	6_91938450	6_92914471	0.02619
Direct additive	18514	18535	22	6_93235697	6_94234197	0.02306
Direct additive	18542	18561	20	6_94749679	6_95731982	0.03087
Direct additive	18577	18597	21	6_96772092	6_97690306	0.01936
Direct additive	18598	18620	23	6_97791213	6_98788234	0.04847
Direct additive	18621	18633	13	6_98835571	6_99698575	0.02227
Direct additive	18635	18657	23	6_99890479	6_100859489	0.11422
Direct additive	18663	18678	16	6_101134914	6_102090924	0.0943
Direct additive	18692	18714	23	6_102932135	6_103930223	0.0884
Direct additive	18733	18753	21	6_104848772	6_105801497	0.04984
Direct additive	18763	18779	17	6_106319428	6_107250665	0.03212
Direct additive	18780	18800	21	6_107431374	6_108407446	0.09214
Direct additive	18802	18825	24	6_108574730	6_109561439	0.03682
Direct additive	18835	18852	18	6_110190579	6_111085656	0.07058
Direct additive	18855	18872	18	6_111297475	6_112234783	0.03126
Direct additive	18881	18901	21	6_113058117	6_114018236	0.08712
Direct additive	18919	18938	20	6_115029040	6_115991063	0.03547
Direct additive	18939	18938	0	6_116232788	6_115991063	0
Direct additive	18940	18939	0	6_116324298	6_116232788	0
Direct additive	18957	18982	26	7_1351243	7_2336038	0.04814
Direct additive	18995	19014	20	7_3206482	7_4167088	0.09484
Direct additive	19027	19049	23	7_4832992	7_5811723	0.20702
Direct additive	19063	19081	19	7_6765737	7_7750523	0.05769
Direct additive	19085	19106	22	7_7922988	7_8917726	0.24797
Direct additive	19111	19125	15	7_9229715	7_10195227	0.08603
Direct additive	19130	19146	17	7_10439145	7_11360812	0.23353
Direct additive	19150	19169	20	7_11634328	7_12628497	0.15038
Direct additive	19170	19187	18	7_12709123	7_13660659	0.08666
Direct additive	19190	19205	16	7_13934540	7_14916722	0.26213
Direct additive	19219	19240	22	7_15729593	7_16728889	0.14637
Direct additive	19248	19273	26	7_17154614	7_18143257	0.44301
Direct additive	19275	19291	17	7_18227900	7_19166368	0.03453
Direct additive	19300	19318	19	7_20153292	7_21143650	0.05225
Direct additive	19322	19338	17	7_21413698	7_22217201	0.02195
Direct additive	19343	19359	17	7_23180385	7_24127260	0.16671
Direct additive	19362	19382	21	7_24377834	7_25377175	0.04385
Direct additive	19389	19408	20	7_25791811	7_26755264	0.04327
Direct additive	19428	19449	22	7_27747109	7_28730286	0.03815
Direct additive	19457	19477	21	7_29242336	7_30227591	0.02023
Direct additive	19478	19494	17	7_30332401	7_31280128	0.01388
Direct additive	19504	19522	19	7_32020576	7_32921865	0.05752
Direct additive	19525	19541	17	7_33450952	7_34436508	0.05858
Direct additive	19544	19561	18	7_34577958	7_35533962	0.02634
Direct additive	19580	19602	23	7_36530329	7_37522163	0.05141
Direct additive	19606	19628	23	7_37768454	7_38741574	0.01676
Direct additive	19629	19652	24	7_38840041	7_39826349	0.06893
Direct additive	19670	19686	17	7_40857333	7_41809520	0.04154
Direct additive	19692	19701	10	7_42227199	7_43098726	0.02795
Direct additive	19703	19719	17	7_43283793	7_44271809	0.04298
Direct additive	19720	19740	21	7_44326629	7_45295776	0.14786
Direct additive	19754	19770	17	7_45994596	7_46955473	0.03787
Direct additive	19781	19802	22	7_47442188	7_48439913	0.0456
Direct additive	19811	19826	16	7_48962917	7_49931288	0.01786
Direct additive	19836	19853	18	7_50822254	7_51806382	0.04272
Direct additive	19857	19879	23	7_52043688	7_52993336	0.0188
Direct additive	19885	19904	20	7_53302432	7_54213009	0.0716
Direct additive	19905	19919	15	7_54320654	7_55204866	0.01671
Direct additive	19920	19935	16	7_55388081	7_56115836	0.0044
Direct additive	19945	19957	13	7_57002225	7_57968494	0.07049
Direct additive	19959	19973	15	7_58267898	7_59149162	0.01472
Direct additive	19983	19996	14	7_59849312	7_60761513	0.00768
Direct additive	19999	20019	21	7_61330185	7_62298200	0.01986
Direct additive	20031	20042	12	7_63115852	7_64107989	0.02023
Direct additive	20051	20072	22	7_64737925	7_65717712	0.06469
Direct additive	20083	20108	26	7_66522703	7_67517685	0.09565
Direct additive	20121	20136	16	7_68353087	7_69352578	0.04064
Direct additive	20153	20176	24	7_70317663	7_71306855	0.14494
Direct additive	20190	20205	16	7_72210142	7_73187031	0.11205
Direct additive	20217	20236	20	7_73648676	7_74645636	0.03822
Direct additive	20237	20255	19	7_74682974	7_75609378	0.07394
Direct additive	20263	20280	18	7_76232943	7_77190723	0.05688
Direct additive	20293	20311	19	7_77999314	7_78986122	0.04094
Direct additive	20314	20335	22	7_79234064	7_80222441	0.02714
Direct additive	20339	20360	22	7_80601641	7_81554581	0.06357
Direct additive	20372	20393	22	7_82303862	7_83285841	0.0495
Direct additive	20405	20423	19	7_84019549	7_84994701	0.02226
Direct additive	20431	20452	22	7_85456837	7_86451406	0.01231
Direct additive	20455	20478	24	7_86676086	7_87648044	0.03378
Direct additive	20487	20511	25	7_88220412	7_89171610	0.08334
Direct additive	20512	20528	17	7_89240203	7_90149713	0.02239
Direct additive	20530	20544	15	7_90284741	7_91272962	0.03267
Direct additive	20550	20570	21	7_91572672	7_92505787	0.04377
Direct additive	20571	20586	16	7_92589063	7_93489154	0.02223
Direct additive	20587	20604	18	7_93642578	7_94611212	0.05175
Direct additive	20610	20628	19	7_95047285	7_96003316	0.03393
Direct additive	20629	20647	19	7_96054453	7_97040782	0.08068
Direct additive	20656	20672	17	7_97511651	7_98508509	0.02748
Direct additive	20680	20698	19	7_99005207	7_99995335	0.08725
Direct additive	20699	20698	0	7_100046039	7_99995335	0
Direct additive	20704	20722	19	8_274469	8_1271859	0.05656
Direct additive	20736	20750	15	8_2153010	8_3137071	0.0541
Direct additive	20754	20770	17	8_3433729	8_4372324	0.12296
Direct additive	20778	20797	20	8_4917927	8_5889141	0.11445
Direct additive	20804	20823	20	8_6250323	8_7200664	0.1903
Direct additive	20831	20847	17	8_7823128	8_8811676	0.04591
Direct additive	20854	20873	20	8_9291042	8_10256867	0.09516
Direct additive	20879	20898	20	8_10587874	8_11556331	0.02296
Direct additive	20899	20914	16	8_11640342	8_12602136	0.08203
Direct additive	20922	20945	24	8_13143443	8_14093410	0.0447
Direct additive	20962	20988	27	8_14966839	8_15959689	0.03153
Direct additive	21001	21026	26	8_16445482	8_17445187	0.01918
Direct additive	21029	21051	23	8_17711687	8_18694003	0.04334
Direct additive	21057	21081	25	8_19023857	8_20017014	0.05296
Direct additive	21086	21102	17	8_20657880	8_21627905	0.03867
Direct additive	21106	21125	20	8_21786830	8_22752132	0.05315
Direct additive	21131	21148	18	8_23173363	8_24167898	0.02232
Direct additive	21150	21168	19	8_24335639	8_25319233	0.0753
Direct additive	21169	21185	17	8_25428955	8_26336407	0.01444
Direct additive	21186	21206	21	8_26516114	8_27419580	0.03388
Direct additive	21208	21228	21	8_27622935	8_28618848	0.05891
Direct additive	21235	21251	17	8_28890342	8_29887855	0.09133
Direct additive	21262	21280	19	8_30348200	8_31339677	0.09591
Direct additive	21289	21302	14	8_32159065	8_33070921	0.0379
Direct additive	21303	21320	18	8_33171625	8_34139585	0.09891
Direct additive	21328	21340	13	8_34477021	8_35449315	0.01576
Direct additive	21342	21362	21	8_35501480	8_36472815	0.28064
Direct additive	21366	21387	22	8_36845911	8_37825162	0.15123
Direct additive	21388	21406	19	8_37942516	8_38934945	0.58771
Direct additive	21416	21436	21	8_39465125	8_40422293	0.18937
Direct additive	21446	21464	19	8_41224885	8_42200311	0.29139
Direct additive	21467	21481	15	8_42392488	8_43386232	0.06033
Direct additive	21487	21506	20	8_43689188	8_44626173	0.08402
Direct additive	21510	21527	18	8_44935866	8_45910144	0.16916
Direct additive	21533	21552	20	8_46162629	8_47136791	0.07033
Direct additive	21553	21572	20	8_47194521	8_48129110	0.03898
Direct additive	21575	21592	18	8_48994902	8_49953670	0.10815
Direct additive	21595	21611	17	8_50306090	8_51292151	0.09216
Direct additive	21616	21633	18	8_51730681	8_52646645	0.15951
Direct additive	21638	21653	16	8_53069550	8_54058724	0.1013
Direct additive	21657	21674	18	8_54236077	8_55203806	0.01134
Direct additive	21678	21699	22	8_55392278	8_56284846	0.03487
Direct additive	21702	21726	25	8_56536992	8_57530920	0.21404
Direct additive	21733	21756	24	8_57952629	8_58938494	0.05615
Direct additive	21758	21775	18	8_59007582	8_59985012	0.0771
Direct additive	21786	21803	18	8_60661357	8_61642640	0.07796
Direct additive	21806	21824	19	8_61811448	8_62782506	0.03637
Direct additive	21830	21850	21	8_63240215	8_64208608	0.06454
Direct additive	21858	21870	13	8_64621923	8_65574234	0.12389
Direct additive	21883	21901	19	8_66482984	8_67455567	0.08754
Direct additive	21905	21923	19	8_67737174	8_68727377	0.04616
Direct additive	21927	21947	21	8_69132162	8_70111476	0.02086
Direct additive	21955	21977	23	8_70561492	8_71520455	0.1379
Direct additive	21986	22008	23	8_72284055	8_73280066	0.05186
Direct additive	22015	22031	17	8_73622958	8_74593303	0.04937
Direct additive	22051	22073	23	8_75609775	8_76588334	0.09182
Direct additive	22075	22091	17	8_76716034	8_77646921	0.00921
Direct additive	22093	22113	21	8_77839955	8_78823049	0.02998
Direct additive	22133	22155	23	8_79727444	8_80699021	0.10104
Direct additive	22163	22180	18	8_81138652	8_82119289	0.0385
Direct additive	22183	22196	14	8_82318851	8_83290156	0.03146
Direct additive	22197	22214	18	8_83396371	8_84344710	0.00923
Direct additive	22216	22242	27	8_84483275	8_85444410	0.0892
Direct additive	22246	22269	24	8_85657926	8_86615917	0.141
Direct additive	22274	22290	17	8_86861852	8_87826427	0.05838
Direct additive	22292	22314	23	8_87991321	8_88940875	0.0152
Direct additive	22322	22336	15	8_89573903	8_90567906	0.00387
Direct additive	22337	22336	0	8_90588440	8_90567906	0
Direct additive	22343	22363	21	9_795580	9_1776818	0.04974
Direct additive	22376	22392	17	9_2389694	9_3375484	0.07298
Direct additive	22397	22416	20	9_3803112	9_4802834	0.02136
Direct additive	22424	22443	20	9_5382301	9_6346849	0.01021
Direct additive	22445	22461	17	9_6447423	9_7429428	0.00445
Direct additive	22468	22480	13	9_7838010	9_8820234	0.00751
Direct additive	22482	22501	20	9_9011390	9_9997456	0.03139
Direct additive	22502	22519	18	9_10082948	9_11017012	0.01884
Direct additive	22527	22542	16	9_11850405	9_12707414	0.03016
Direct additive	22546	22561	16	9_13277075	9_14272267	0.05335
Direct additive	22568	22588	21	9_14837266	9_15822495	0.0206
Direct additive	22602	22622	21	9_16605704	9_17603663	0.01777
Direct additive	22626	22643	18	9_17770316	9_18739146	0.02907
Direct additive	22658	22678	21	9_19630364	9_20551554	0.01814
Direct additive	22679	22695	17	9_20713062	9_21681187	0.04427
Direct additive	22705	22728	24	9_22139000	9_23112106	0.15662
Direct additive	22734	22757	24	9_23471407	9_24438324	0.21533
Direct additive	22760	22776	17	9_24616115	9_25607900	0.07537
Direct additive	22788	22807	20	9_26726615	9_27717254	0.04253
Direct additive	22814	22836	23	9_28340689	9_29259789	0.03233
Direct additive	22846	22867	22	9_29793888	9_30783917	0.0257
Direct additive	22880	22902	23	9_31552301	9_32549374	0.0249
Direct additive	22903	22925	23	9_32575220	9_33569085	0.05657
Direct additive	22940	22963	24	9_34553243	9_35529619	0.08838
Direct additive	22973	22990	18	9_36395557	9_37378412	0.05408
Direct additive	22994	23010	17	9_37722456	9_38711807	0.05952
Direct additive	23017	23034	18	9_39227808	9_40215319	0.0751
Direct additive	23041	23068	28	9_40660629	9_41655783	0.07362
Direct additive	23081	23100	20	9_42291667	9_43278498	0.05151
Direct additive	23103	23117	15	9_43666500	9_44665941	0.0375
Direct additive	23127	23143	17	9_45250113	9_46221820	0.04694
Direct additive	23145	23163	19	9_46291282	9_47156880	0.03095
Direct additive	23168	23179	12	9_47500331	9_48495254	0.01183
Direct additive	23180	23185	6	9_48808055	9_49593308	0.00259
Direct additive	23187	23196	10	9_49994559	9_50709276	0.00572
Direct additive	23208	23227	20	9_52428789	9_53423465	0.03047
Direct additive	23239	23261	23	9_54239523	9_55238820	0.0306
Direct additive	23270	23292	23	9_55622062	9_56585933	0.02487
Direct additive	23296	23313	18	9_56885825	9_57853740	0.0202
Direct additive	23323	23345	23	9_58401843	9_59370241	0.07544
Direct additive	23352	23368	17	9_59910046	9_60902308	0.01591
Direct additive	23369	23387	19	9_60990089	9_61980967	0.02736
Direct additive	23388	23404	17	9_62010818	9_62998859	0.0148
Direct additive	23417	23435	19	9_63921668	9_64900832	0.16417
Direct additive	23451	23469	19	9_65800970	9_66797326	0.0515
Direct additive	23472	23492	21	9_66993812	9_67982298	0.0217
Direct additive	23498	23515	18	9_68259481	9_69255119	0.02522
Direct additive	23526	23543	18	9_69934567	9_70895159	0.06723
Direct additive	23546	23565	20	9_71064950	9_72015867	0.02054
Direct additive	23579	23596	18	9_72919210	9_73900798	0.02185
Direct additive	23597	23613	17	9_73978402	9_74952735	0.06301
Direct additive	23633	23651	19	9_75996339	9_76958554	0.03176
Direct additive	23667	23686	20	9_77910235	9_78909478	0.02102
Direct additive	23694	23716	23	9_79273825	9_80255249	0.07728
Direct additive	23733	23750	18	9_81158519	9_82155188	0.15919
Direct additive	23751	23771	21	9_82179940	9_83056186	0.08213
Direct additive	23790	23809	20	9_84093296	9_85092239	0.08914
Direct additive	23818	23836	19	9_85792398	9_86729634	0.24573
Direct additive	23850	23871	22	9_87618519	9_88593992	0.07372
Direct additive	23872	23887	16	9_88641698	9_89506251	0.01213
Direct additive	23888	23905	18	9_89671202	9_90653042	0.02666
Direct additive	23909	23929	21	9_90852930	9_91802129	0.10073
Direct additive	23946	23966	21	9_92826542	9_93810945	0.02964
Direct additive	23967	23966	0	9_93860515	9_93810945	0
Direct additive	23968	23967	0	9_93871933	9_93860515	0
Direct additive	23969	23968	0	9_94052374	9_93871933	0
Direct additive	23970	23969	0	9_94116528	9_94052374	0
Direct additive	23971	23970	0	9_94173296	9_94116528	0
Direct additive	23972	23971	0	9_94201721	9_94173296	0
Direct additive	23973	23972	0	9_94215987	9_94201721	0
Direct additive	23974	23973	0	9_94593825	9_94215987	0
Direct additive	23975	23974	0	9_94684385	9_94593825	0
Direct additive	23979	23997	19	10_2329436	10_3275097	0.2121
Direct additive	24007	24028	22	10_3979769	10_4942061	0.25309
Direct additive	24032	24045	14	10_5241616	10_6185120	0.01377
Direct additive	24048	24064	17	10_6326983	10_7281152	0.03084
Direct additive	24068	24079	12	10_7747456	10_8652290	0.00517
Direct additive	24080	24101	22	10_8768145	10_9756279	0.0988
Direct additive	24107	24123	17	10_10273523	10_11273433	0.02786
Direct additive	24124	24141	18	10_11308102	10_12301677	0.01262
Direct additive	24143	24160	18	10_12476508	10_13428227	0.06194
Direct additive	24170	24189	20	10_14038808	10_15018558	0.0988
Direct additive	24192	24213	22	10_15587696	10_16581183	0.21817
Direct additive	24228	24245	18	10_17481523	10_18477087	0.10569
Direct additive	24256	24269	14	10_19347073	10_20244066	0.04143
Direct additive	24274	24290	17	10_20686326	10_21682188	0.14739
Direct additive	24291	24310	20	10_21811328	10_22768715	0.05361
Direct additive	24314	24335	22	10_22997802	10_23991719	0.05664
Direct additive	24337	24358	22	10_24091497	10_25086996	0.00708
Direct additive	24359	24375	17	10_25115607	10_26056792	0.03151
Direct additive	24376	24382	7	10_26122461	10_27058240	0.00188
Direct additive	24388	24410	23	10_27520862	10_28502457	0.13576
Direct additive	24415	24430	16	10_28881977	10_29842383	0.03205
Direct additive	24431	24443	13	10_29882404	10_30700853	0.0196
Direct additive	24455	24472	18	10_31465665	10_32465060	0.0335
Direct additive	24473	24485	13	10_32580117	10_33565932	0.00562
Direct additive	24488	24509	22	10_33668510	10_34667432	0.10931
Direct additive	24510	24527	18	10_34711242	10_35665391	0.02015
Direct additive	24528	24543	16	10_35885222	10_36811216	0.00838
Direct additive	24545	24553	9	10_36957503	10_37545338	0.00369
Direct additive	24554	24568	15	10_38089234	10_39072962	0.02111
Direct additive	24574	24590	17	10_39414227	10_40371812	0.05791
Direct additive	24592	24608	17	10_40543955	10_41481312	0.06058
Direct additive	24611	24627	17	10_41802553	10_42753634	0.56467
Direct additive	24630	24642	13	10_43591931	10_44545554	0.15263
Direct additive	24646	24664	19	10_44742514	10_45737915	0.17349
Direct additive	24672	24694	23	10_46068579	10_47048429	0.0284
Direct additive	24702	24719	18	10_47420556	10_48397749	0.01714
Direct additive	24724	24744	21	10_48775457	10_49755696	0.05417
Direct additive	24754	24775	22	10_50699349	10_51659456	0.03999
Direct additive	24776	24796	21	10_51707941	10_52670855	0.007
Direct additive	24807	24824	18	10_53584052	10_54574233	0.02312
Direct additive	24832	24849	18	10_55075006	10_56036099	0.03168
Direct additive	24850	24867	18	10_56100245	10_57043391	0.00929
Direct additive	24868	24888	21	10_57197711	10_58143024	0.03042
Direct additive	24908	24927	20	10_59813838	10_60798694	0.01853
Direct additive	24928	24955	28	10_60816903	10_61812052	0.01142
Direct additive	24956	24969	14	10_61831934	10_62795305	0.00194
Direct additive	24970	24985	16	10_63706057	10_64698622	0.00553
Direct additive	24986	25000	15	10_64726524	10_65725526	0.02888
Direct additive	25020	25038	19	10_66779341	10_67770351	0.00729
Direct additive	25043	25062	20	10_68385864	10_69357196	0.01651
Direct additive	25067	25079	13	10_69596499	10_70187303	0.01218
Direct additive	25080	25086	7	10_71426399	10_72386978	0.00424
Direct additive	25089	25110	22	10_72657563	10_73617382	0.03054
Direct additive	25111	25135	25	10_73780536	10_74752408	0.02238
Direct additive	25136	25153	18	10_74924462	10_75911543	0.11618
Direct additive	25162	25183	22	10_76428043	10_77411116	0.01396
Direct additive	25189	25206	18	10_77868642	10_78849033	0.09798
Direct additive	25207	25224	18	10_78916131	10_79908837	0.01758
Direct additive	25235	25257	23	10_80450776	10_81397746	0.03538
Direct additive	25260	25280	21	10_81504664	10_82477869	0.01907
Direct additive	25285	25304	20	10_82753442	10_83736459	0.04675
Direct additive	25310	25327	18	10_83912684	10_84898582	0.04636
Direct additive	25330	25348	19	10_85162550	10_86129377	0.06763
Direct additive	25349	25348	0	10_86296651	10_86129377	0
Direct additive	25350	25349	0	10_86343287	10_86296651	0
Direct additive	25351	25350	0	10_86367107	10_86343287	0
Direct additive	25352	25351	0	10_86415081	10_86367107	0
Direct additive	25360	25370	11	11_1152731	11_2065744	0.02586
Direct additive	25371	25380	10	11_2225683	11_3177069	0.00264
Direct additive	25381	25400	20	11_3353926	11_4339344	0.06156
Direct additive	25406	25422	17	11_4657542	11_5629899	0.09034
Direct additive	25426	25442	17	11_6143300	11_7074805	0.02178
Direct additive	25449	25470	22	11_7548706	11_8539171	0.14639
Direct additive	25482	25499	18	11_9643793	11_10586027	0.0827
Direct additive	25501	25518	18	11_10974096	11_11913179	0.08377
Direct additive	25528	25543	16	11_12580028	11_13574609	0.02857
Direct additive	25555	25574	20	11_14554861	11_15523548	0.12497
Direct additive	25583	25601	19	11_16138835	11_17098344	0.0436
Direct additive	25611	25631	21	11_17802130	11_18776479	0.03398
Direct additive	25644	25657	14	11_19861255	11_20832059	0.08188
Direct additive	25670	25688	19	11_21630412	11_22614809	0.076
Direct additive	25690	25697	8	11_22691967	11_23632729	0.01332
Direct additive	25698	25713	16	11_23845646	11_24824515	0.02984
Direct additive	25723	25737	15	11_25579970	11_26571629	0.08226
Direct additive	25738	25746	9	11_26623188	11_27602670	0.00328
Direct additive	25749	25764	16	11_27877134	11_28846576	0.02165
Direct additive	25774	25787	14	11_29503832	11_30422053	0.08144
Direct additive	25799	25817	19	11_31171790	11_32151844	0.02978
Direct additive	25819	25834	16	11_32235609	11_33203501	0.00571
Direct additive	25841	25857	17	11_33598297	11_34524475	0.00825
Direct additive	25858	25875	18	11_34726544	11_35720444	0.0144
Direct additive	25878	25900	23	11_35982089	11_36968763	0.03397
Direct additive	25912	25929	18	11_37619429	11_38607351	0.00924
Direct additive	25936	25950	15	11_39238855	11_40220917	0.00743
Direct additive	25956	25973	18	11_40618393	11_41563065	0.06397
Direct additive	25974	25983	10	11_41692364	11_42623212	0.0143
Direct additive	25994	26012	19	11_43512572	11_44458102	0.06906
Direct additive	26013	26028	16	11_44559575	11_45436064	0.00344
Direct additive	26033	26047	15	11_45968194	11_46951377	0.00474
Direct additive	26051	26070	20	11_47240072	11_48203016	0.02586
Direct additive	26071	26088	18	11_48348603	11_49332243	0.01866
Direct additive	26092	26111	20	11_49829927	11_50795750	0.10561
Direct additive	26112	26129	18	11_50847948	11_51841648	0.02992
Direct additive	26131	26151	21	11_51972590	11_52971035	0.0871
Direct additive	26152	26169	18	11_53127693	11_54124758	0.084
Direct additive	26172	26190	19	11_54261404	11_55238733	0.102
Direct additive	26192	26206	15	11_55439804	11_56421529	0.00893
Direct additive	26207	26218	12	11_56513292	11_57466475	0.00989
Direct additive	26221	26238	18	11_57869899	11_58852022	0.01593
Direct additive	26240	26262	23	11_58997085	11_59996071	0.02846
Direct additive	26274	26291	18	11_60872607	11_61846062	0.01113
Direct additive	26292	26291	0	11_61946606	11_61846062	0
Direct additive	26293	26292	0	11_61977289	11_61946606	0
Direct additive	26294	26293	0	11_62011644	11_61977289	0
Direct additive	26295	26294	0	11_62034261	11_62011644	0
Direct additive	26298	26318	21	12_370387	12_1365388	0.14294
Direct additive	26326	26346	21	12_1936385	12_2916395	0.02716
Direct additive	26348	26366	19	12_3009102	12_4009068	0.05928
Direct additive	26370	26378	9	12_4389865	12_5387330	0.02532
Direct additive	26381	26390	10	12_6008386	12_6981464	0.01704
Direct additive	26392	26409	18	12_7253311	12_8171084	0.02766
Direct additive	26410	26428	19	12_8281364	12_9200171	0.03897
Direct additive	26436	26456	21	12_9569402	12_10559144	0.06402
Direct additive	26468	26488	21	12_11099114	12_12085882	0.03918
Direct additive	26491	26507	17	12_12259530	12_13230931	0.01536
Direct additive	26517	26536	20	12_13726273	12_14690565	0.04429
Direct additive	26554	26575	22	12_15737178	12_16703319	0.08359
Direct additive	26579	26597	19	12_17025462	12_17950553	0.02251
Direct additive	26607	26626	20	12_18557571	12_19536697	0.02862
Direct additive	26627	26649	23	12_19647619	12_20552179	0.07908
Direct additive	26654	26660	7	12_21066458	12_22051835	0.00624
Direct additive	26665	26676	12	12_23023091	12_23975269	0.00867
Direct additive	26679	26700	22	12_24176374	12_25171224	0.02746
Direct additive	26706	26725	20	12_25380655	12_26380108	0.08325
Direct additive	26726	26743	18	12_26393854	12_27381937	0.04449
Direct additive	26755	26779	25	12_28085726	12_29071016	0.03706
Direct additive	26784	26805	22	12_29309863	12_30167375	0.12062
Direct additive	26806	26823	18	12_30340862	12_31295741	0.02669
Direct additive	26827	26846	20	12_31539555	12_32480140	0.03491
Direct additive	26866	26887	22	12_33547944	12_34526966	0.06299
Direct additive	26893	26918	26	12_34797652	12_35789583	0.10486
Direct additive	26925	26933	9	12_36069688	12_37042097	0.00417
Direct additive	26934	26957	24	12_37251694	12_38201807	0.04791
Direct additive	26962	26979	18	12_38461703	12_39461483	0.01519
Direct additive	26980	26998	19	12_39509463	12_40476791	0.13984
Direct additive	27015	27030	16	12_41429961	12_42399721	0.06945
Direct additive	27034	27053	20	12_43023759	12_43971037	0.04831
Direct additive	27058	27076	19	12_44327781	12_45300786	0.12627
Direct additive	27086	27107	22	12_45839116	12_46776627	0.04912
Direct additive	27126	27145	20	12_47847590	12_48783024	0.04242
Direct additive	27148	27164	17	12_49154754	12_50152433	0.01184
Direct additive	27165	27182	18	12_50167082	12_51161421	0.04588
Direct additive	27190	27199	10	12_51683179	12_52345967	0.0029
Direct additive	27200	27209	10	12_52707392	12_53663779	0.14526
Direct additive	27210	27218	9	12_53758007	12_54656810	0.00172
Direct additive	27222	27240	19	12_54891598	12_55890853	0.01519
Direct additive	27247	27271	25	12_56165220	12_57155419	0.08734
Direct additive	27275	27288	14	12_57338655	12_58309490	0.04236
Direct additive	27302	27319	18	12_59215712	12_60203689	0.02018
Direct additive	27320	27337	18	12_60274399	12_61273373	0.01091
Direct additive	27345	27360	16	12_61866746	12_62832768	0.01104
Direct additive	27368	27385	18	12_63269154	12_64256001	0.01026
Direct additive	27386	27407	22	12_64304536	12_65304472	0.05384
Direct additive	27416	27434	19	12_65695329	12_66629912	0.05103
Direct additive	27439	27455	17	12_66964817	12_67942440	0.10902
Direct additive	27474	27497	24	12_68952297	12_69933428	0.06423
Direct additive	27511	27529	19	12_70542522	12_71488983	0.03935
Direct additive	27538	27557	20	12_71939707	12_72937443	0.06197
Direct additive	27562	27581	20	12_73324399	12_74284500	0.06657
Direct additive	27582	27597	16	12_74357242	12_75229947	0.02697
Direct additive	27598	27619	22	12_75471730	12_76428592	0.0419
Direct additive	27622	27639	18	12_76629535	12_77617572	0.05831
Direct additive	27641	27649	9	12_77849417	12_78735619	0.02754
Direct additive	27650	27649	0	12_78925714	12_78735619	0
Direct additive	27667	27684	18	13_898531	13_1861848	0.06054
Direct additive	27697	27714	18	13_2714669	13_3705437	0.05115
Direct additive	27717	27733	17	13_3881095	13_4827629	0.01646
Direct additive	27734	27755	22	13_5003747	13_5994911	0.04047
Direct additive	27771	27793	23	13_6789983	13_7768983	0.03957
Direct additive	27807	27815	9	13_8735920	13_9712895	0.01022
Direct additive	27819	27838	20	13_10391261	13_11383479	0.12215
Direct additive	27839	27859	21	13_11432115	13_12387302	0.07292
Direct additive	27877	27892	16	13_13262106	13_14235819	0.19652
Direct additive	27913	27929	17	13_15256050	13_16252932	0.04616
Direct additive	27939	27958	20	13_17129770	13_18097355	0.04742
Direct additive	27966	27981	16	13_18470257	13_19450966	0.04406
Direct additive	27983	27998	16	13_19551387	13_20547863	0.01799
Direct additive	28005	28027	23	13_20891071	13_21881830	0.0584
Direct additive	28028	28043	16	13_22028605	13_22951273	0.0257
Direct additive	28044	28061	18	13_23037957	13_24023458	0.05036
Direct additive	28077	28094	18	13_24860985	13_25835313	0.0303
Direct additive	28096	28112	17	13_25961864	13_26939029	0.00429
Direct additive	28113	28130	18	13_26997342	13_27924881	0.04478
Direct additive	28132	28152	21	13_28123010	13_29076477	0.02367
Direct additive	28156	28172	17	13_29282748	13_30277975	0.0121
Direct additive	28178	28192	15	13_30656334	13_31565460	0.04074
Direct additive	28198	28218	21	13_32287561	13_33279921	0.04551
Direct additive	28232	28252	21	13_34254177	13_35248112	0.09035
Direct additive	28253	28269	17	13_35275288	13_36133784	0.01709
Direct additive	28271	28286	16	13_36523324	13_37488133	0.04934
Direct additive	28299	28317	19	13_38520473	13_39506519	0.02609
Direct additive	28319	28332	14	13_39578464	13_40529594	0.03128
Direct additive	28348	28368	21	13_41340613	13_42336273	0.04324
Direct additive	28370	28384	15	13_42877027	13_43863735	0.00972
Direct additive	28385	28407	23	13_44052932	13_45033264	0.08333
Direct additive	28409	28424	16	13_45120301	13_45990294	0.00613
Direct additive	28428	28442	15	13_46469996	13_47411126	0.01633
Direct additive	28445	28462	18	13_47598098	13_48585628	0.00884
Direct additive	28471	28476	6	13_49297862	13_50191544	0.01008
Direct additive	28481	28495	15	13_51028375	13_52009760	0.08185
Direct additive	28498	28512	15	13_52198536	13_53173647	0.03916
Direct additive	28528	28552	25	13_54155250	13_55147353	0.31578
Direct additive	28553	28572	20	13_55187550	13_56154513	0.04833
Direct additive	28574	28589	16	13_56574141	13_57541527	0.10072
Direct additive	28600	28617	18	13_58373444	13_59330004	0.07446
Direct additive	28619	28634	16	13_59496730	13_60484032	0.04766
Direct additive	28636	28650	15	13_60682527	13_61647577	0.08441
Direct additive	28655	28666	12	13_62198221	13_62857560	0.0139
Direct additive	28673	28688	16	13_63867006	13_64859855	0.06483
Direct additive	28692	28714	23	13_65092873	13_66077976	0.03085
Direct additive	28716	28732	17	13_66176188	13_67121726	0.01429
Direct additive	28733	28750	18	13_67214875	13_68213972	0.00471
Direct additive	28751	28770	20	13_68347344	13_69298900	0.17099
Direct additive	28772	28785	14	13_69621823	13_70586105	0.0325
Direct additive	28790	28808	19	13_70802486	13_71770793	0.02395
Direct additive	28810	28825	16	13_71918973	13_72821453	0.03878
Direct additive	28836	28849	14	13_73745023	13_74665467	0.02828
Direct additive	28851	28872	22	13_74805028	13_75762148	0.0552
Direct additive	28874	28894	21	13_75826649	13_76814390	0.01993
Direct additive	28900	28919	20	13_77135671	13_78123696	0.00373
Direct additive	28920	28936	17	13_78189312	13_79163095	0.04908
Direct additive	28947	28964	18	13_80136454	13_81009243	0.04558
Direct additive	28965	28982	18	13_81137021	13_82099544	0.02349
Direct additive	28983	28982	0	13_82219364	13_82099544	0
Direct additive	28984	28983	0	13_82354712	13_82219364	0
Direct additive	28985	28984	0	13_82402135	13_82354712	0
Direct additive	28986	28985	0	13_82529766	13_82402135	0
Direct additive	28987	28986	0	13_82634423	13_82529766	0
Direct additive	28988	28987	0	13_82691636	13_82634423	0
Direct additive	28989	28988	0	13_82800163	13_82691636	0
Direct additive	28990	28989	0	13_82872919	13_82800163	0
Direct additive	28991	28990	0	13_82982590	13_82872919	0
Direct additive	28992	28991	0	13_83051083	13_82982590	0
Direct additive	28993	28992	0	13_83057828	13_83051083	0
Direct additive	29006	29026	21	14_673496	14_1662593	0.15279
Direct additive	29030	29043	14	14_1934692	14_2899898	0.07106
Direct additive	29046	29061	16	14_3388080	14_4382354	0.03411
Direct additive	29062	29084	23	14_4422141	14_5405759	0.12546
Direct additive	29085	29099	15	14_5760850	14_6698681	0.01764
Direct additive	29107	29116	10	14_7266055	14_8243508	0.00809
Direct additive	29120	29138	19	14_8553630	14_9553117	0.03501
Direct additive	29146	29153	8	14_10222580	14_11191953	0.00655
Direct additive	29156	29171	16	14_11483752	14_12411119	0.05477
Direct additive	29172	29193	22	14_12562773	14_13562123	0.08818
Direct additive	29194	29203	10	14_13638116	14_14452263	0.00967
Direct additive	29213	29232	20	14_15587719	14_16485207	0.03468
Direct additive	29234	29245	12	14_16689653	14_17646716	0.00716
Direct additive	29257	29272	16	14_18608382	14_19579447	0.04218
Direct additive	29284	29304	21	14_20272574	14_21157715	0.07222
Direct additive	29305	29323	19	14_21408009	14_22386452	0.0555
Direct additive	29326	29345	20	14_22515961	14_23511093	0.06716
Direct additive	29353	29370	18	14_24246655	14_25215612	0.04949
Direct additive	29380	29405	26	14_25963356	14_26939521	0.03791
Direct additive	29406	29421	16	14_27262617	14_28250048	0.00668
Direct additive	29422	29433	12	14_28321032	14_29206194	0.0013
Direct additive	29434	29443	10	14_29522923	14_30507609	0.00098
Direct additive	29444	29459	16	14_30602473	14_31602244	0.0193
Direct additive	29461	29476	16	14_31698036	14_32651212	0.00939
Direct additive	29479	29493	15	14_32892820	14_33822083	0.01858
Direct additive	29494	29506	13	14_33954641	14_34733412	0.00645
Direct additive	29508	29527	20	14_35090205	14_36031629	0.03649
Direct additive	29531	29545	15	14_36224309	14_37192086	0.01846
Direct additive	29560	29582	23	14_38113203	14_39100303	0.03562
Direct additive	29590	29604	15	14_39548715	14_40535986	0.08549
Direct additive	29611	29629	19	14_41247617	14_42151191	0.02352
Direct additive	29630	29642	13	14_42265952	14_43187555	0.0061
Direct additive	29646	29661	16	14_43518548	14_44464423	0.03799
Direct additive	29670	29691	22	14_45306105	14_46283013	0.02354
Direct additive	29692	29703	12	14_46319049	14_47283195	0.01229
Direct additive	29704	29718	15	14_47491152	14_48352238	0.03092
Direct additive	29721	29734	14	14_48879388	14_49778524	0.00914
Direct additive	29739	29757	19	14_50395069	14_51346356	0.02154
Direct additive	29759	29773	15	14_51653177	14_52617343	0.01844
Direct additive	29777	29787	11	14_52928303	14_53886152	0.00898
Direct additive	29790	29805	16	14_54220315	14_55218398	0.02924
Direct additive	29811	29828	18	14_55852067	14_56684771	0.05494
Direct additive	29829	29836	8	14_56878398	14_57867271	0.00676
Direct additive	29837	29845	9	14_57922535	14_58909056	0.01597
Direct additive	29853	29863	11	14_59440211	14_60424257	0.01622
Direct additive	29869	29887	19	14_60948529	14_61901925	0.04178
Direct additive	29888	29887	0	14_62017994	14_61901925	0
Direct additive	29889	29888	0	14_62078726	14_62017994	0
Direct additive	29890	29889	0	14_62117189	14_62078726	0
Direct additive	29891	29890	0	14_62195170	14_62117189	0
Direct additive	29892	29891	0	14_62221962	14_62195170	0
Direct additive	29893	29892	0	14_62342130	14_62221962	0
Direct additive	29894	29893	0	14_62460599	14_62342130	0
Direct additive	29895	29894	0	14_62476204	14_62460599	0
Direct additive	29896	29895	0	14_62521162	14_62476204	0
Direct additive	29897	29896	0	14_62552503	14_62521162	0
Direct additive	29898	29897	0	14_62601970	14_62552503	0
Direct additive	29899	29898	0	14_62684831	14_62601970	0
Direct additive	29900	29914	15	15_738620	15_1734701	0.01358
Direct additive	29919	29933	15	15_2265135	15_3258509	0.03101
Direct additive	29944	29963	20	15_4375945	15_5361212	0.07748
Direct additive	29964	29976	13	15_5433605	15_6314820	0.03868
Direct additive	29977	29993	17	15_6817161	15_7718849	0.02699
Direct additive	30012	30028	17	15_9162033	15_10120240	0.04566
Direct additive	30029	30038	10	15_10289072	15_11129103	0.01304
Direct additive	30039	30052	14	15_11444738	15_12308759	0.01874
Direct additive	30056	30078	23	15_12573551	15_13528595	0.12097
Direct additive	30079	30101	23	15_13579528	15_14577538	0.07402
Direct additive	30105	30125	21	15_15120091	15_16098633	0.07058
Direct additive	30126	30136	11	15_16166010	15_16764557	0.00997
Direct additive	30137	30153	17	15_17209326	15_18181900	0.05467
Direct additive	30155	30160	6	15_18314302	15_19230401	0.02534
Direct additive	30168	30193	26	15_19740174	15_20687794	0.27401
Direct additive	30197	30212	16	15_21160791	15_22138308	0.01144
Direct additive	30213	30231	19	15_22256630	15_23226951	0.03384
Direct additive	30236	30260	25	15_23437316	15_24403529	0.136
Direct additive	30265	30285	21	15_24809932	15_25807843	0.01725
Direct additive	30289	30314	26	15_25987394	15_26958954	0.11636
Direct additive	30324	30344	21	15_27795640	15_28780947	0.04385
Direct additive	30354	30374	21	15_29638128	15_30622843	0.13541
Direct additive	30389	30408	20	15_31309312	15_32298449	0.05861
Direct additive	30427	30446	20	15_33288429	15_34269654	0.09107
Direct additive	30447	30466	20	15_34351614	15_35259447	0.02265
Direct additive	30469	30485	17	15_35540264	15_36536593	0.03302
Direct additive	30499	30522	24	15_37456222	15_38444440	0.09059
Direct additive	30528	30545	18	15_38783210	15_39759389	0.12423
Direct additive	30549	30566	18	15_39975814	15_40966493	0.01519
Direct additive	30570	30591	22	15_41161139	15_42116173	0.03805
Direct additive	30595	30611	17	15_42378394	15_43371398	0.0279
Direct additive	30625	30642	18	15_44119026	15_45092854	0.06524
Direct additive	30648	30668	21	15_45770450	15_46763584	0.06099
Direct additive	30675	30677	3	15_47396109	15_48287818	0.00375
Direct additive	30680	30695	16	15_48911692	15_49881907	0.03764
Direct additive	30697	30718	22	15_50217942	15_51211255	0.00818
Direct additive	30726	30739	14	15_51829717	15_52772777	0.01465
Direct additive	30740	30754	15	15_52830709	15_53818255	0.00721
Direct additive	30760	30776	17	15_54187736	15_55168643	0.04326
Direct additive	30777	30795	19	15_55204186	15_56187570	0.01483
Direct additive	30800	30818	19	15_56454862	15_57440615	0.04156
Direct additive	30820	30843	24	15_57636673	15_58615934	0.04645
Direct additive	30844	30861	18	15_58672333	15_59658058	0.02789
Direct additive	30864	30884	21	15_59811556	15_60785912	0.08175
Direct additive	30891	30907	17	15_61314856	15_62279928	0.03151
Direct additive	30912	30930	19	15_62587407	15_63562588	0.08798
Direct additive	30934	30952	19	15_63716452	15_64690808	0.04668
Direct additive	30960	30978	19	15_65356152	15_66338665	0.0472
Direct additive	30983	30999	17	15_66579723	15_67549324	0.02635
Direct additive	31000	31015	16	15_67597291	15_68583460	0.00432
Direct additive	31017	31037	21	15_68676755	15_69646854	0.01771
Direct additive	31043	31067	25	15_70096920	15_71084393	0.00866
Direct additive	31080	31096	17	15_71558618	15_72536427	0.07531
Direct additive	31100	31120	21	15_72861400	15_73848500	0.01206
Direct additive	31129	31146	18	15_74618189	15_75592162	0.0114
Direct additive	31147	31160	14	15_75721147	15_76716960	0.00264
Direct additive	31168	31186	19	15_77687266	15_78663623	0.01529
Direct additive	31187	31204	18	15_78695106	15_79628168	0.00555
Direct additive	31205	31223	19	15_79704760	15_80642170	0.01722
Direct additive	31224	31223	0	15_80804015	15_80642170	0
Direct additive	31238	31253	16	16_742915	16_1718118	0.02319
Direct additive	31254	31271	18	16_1747426	16_2733920	0.03603
Direct additive	31272	31288	17	16_2976004	16_3912487	0.01386
Direct additive	31290	31307	18	16_4093008	16_5077438	0.06709
Direct additive	31308	31325	18	16_5109593	16_6089297	0.02812
Direct additive	31329	31345	17	16_6403327	16_7381422	0.03837
Direct additive	31362	31381	20	16_8259035	16_9251385	0.02155
Direct additive	31391	31403	13	16_9795053	16_10622973	0.01527
Direct additive	31408	31431	24	16_11034981	16_12023981	0.07427
Direct additive	31447	31464	18	16_13034859	16_14021327	0.19065
Direct additive	31465	31480	16	16_14040007	16_15038708	0.02737
Direct additive	31481	31498	18	16_15134783	16_16085056	0.20302
Direct additive	31517	31534	18	16_17094483	16_18050384	0.07468
Direct additive	31542	31565	24	16_18872348	16_19850128	0.14833
Direct additive	31569	31590	22	16_20088867	16_21060936	0.03526
Direct additive	31591	31602	12	16_21093844	16_21930408	0.01313
Direct additive	31614	31632	19	16_22910817	16_23889600	0.03981
Direct additive	31633	31649	17	16_23950271	16_24935037	0.00859
Direct additive	31650	31672	23	16_24968600	16_25948886	0.04461
Direct additive	31678	31696	19	16_26296285	16_27262705	0.0183
Direct additive	31699	31719	21	16_27404012	16_28381170	0.11815
Direct additive	31721	31741	21	16_28495163	16_29456587	0.00606
Direct additive	31743	31762	20	16_29561576	16_30559452	0.01479
Direct additive	31763	31777	15	16_30655866	16_31588015	0.02845
Direct additive	31782	31793	12	16_31882270	16_32812519	0.02422
Direct additive	31811	31830	20	16_33698619	16_34690414	0.10481
Direct additive	31840	31861	22	16_35607373	16_36586383	0.04556
Direct additive	31863	31886	24	16_36642330	16_37622186	0.1188
Direct additive	31895	31915	21	16_38221876	16_39157118	0.0398
Direct additive	31921	31939	19	16_39708223	16_40705136	0.02652
Direct additive	31947	31965	19	16_41206143	16_42193620	0.16071
Direct additive	31969	31985	17	16_42492765	16_43480573	0.04428
Direct additive	31988	32008	21	16_43992109	16_44934371	0.03729
Direct additive	32010	32028	19	16_45353856	16_46287228	0.1059
Direct additive	32030	32046	17	16_46363196	16_47357563	0.04075
Direct additive	32059	32073	15	16_48362128	16_49219329	0.01998
Direct additive	32074	32093	20	16_49554749	16_50540908	0.06009
Direct additive	32101	32115	15	16_51112982	16_52078868	0.07345
Direct additive	32116	32136	21	16_52212804	16_53180588	0.03453
Direct additive	32140	32158	19	16_53474902	16_54411278	0.0172
Direct additive	32166	32182	17	16_55002884	16_55960172	0.04486
Direct additive	32190	32207	18	16_56370828	16_57369573	0.03769
Direct additive	32211	32225	15	16_57614900	16_58563682	0.0143
Direct additive	32226	32249	24	16_58625739	16_59619800	0.08493
Direct additive	32262	32279	18	16_60553669	16_61534157	0.04469
Direct additive	32280	32299	20	16_61645552	16_62584031	0.04508
Direct additive	32305	32325	21	16_63080065	16_64064879	0.21423
Direct additive	32326	32339	14	16_64187109	16_65156639	0.06515
Direct additive	32351	32377	27	16_65947814	16_66922968	0.0519
Direct additive	32382	32397	16	16_67211083	16_68127272	0.04524
Direct additive	32398	32417	20	16_68224197	16_69135141	0.01781
Direct additive	32418	32431	14	16_69319088	16_70250297	0.07189
Direct additive	32432	32441	10	16_70443306	16_71439835	0.01304
Direct additive	32442	32441	0	16_71455062	16_71439835	0
Direct additive	32443	32442	0	16_71465880	16_71455062	0
Direct additive	32444	32443	0	16_71555691	16_71465880	0
Direct additive	32445	32461	17	17_47789	17_1039638	0.04811
Direct additive	32472	32484	13	17_1593744	17_2512677	0.02298
Direct additive	32488	32501	14	17_2803563	17_3797174	0.15856
Direct additive	32502	32515	14	17_3972694	17_4778025	0.03132
Direct additive	32522	32542	21	17_5569349	17_6548749	0.18322
Direct additive	32546	32563	18	17_6990508	17_7957204	0.04563
Direct additive	32568	32589	22	17_8319966	17_9308928	0.08475
Direct additive	32590	32604	15	17_9421735	17_10349005	0.0265
Direct additive	32610	32627	18	17_10796051	17_11777276	0.192
Direct additive	32628	32648	21	17_11841837	17_12825523	0.03806
Direct additive	32657	32669	13	17_13618666	17_14610048	0.11611
Direct additive	32674	32693	20	17_14905269	17_15896936	0.09708
Direct additive	32698	32718	21	17_16231079	17_17223531	0.04919
Direct additive	32724	32742	19	17_17730202	17_18638711	0.03501
Direct additive	32747	32765	19	17_19014112	17_20005336	0.03741
Direct additive	32766	32778	13	17_20104981	17_20978969	0.00817
Direct additive	32781	32800	20	17_21271711	17_22259322	0.0413
Direct additive	32802	32819	18	17_22377131	17_23340126	0.02277
Direct additive	32820	32839	20	17_23381788	17_24369982	0.06597
Direct additive	32843	32860	18	17_24688071	17_25672666	0.00408
Direct additive	32861	32877	17	17_25713704	17_26706279	0.05447
Direct additive	32878	32895	18	17_26848221	17_27816152	0.01723
Direct additive	32903	32922	20	17_28307011	17_29288752	0.08004
Direct additive	32939	32957	19	17_30232549	17_31202649	0.04532
Direct additive	32963	32978	16	17_31606788	17_32538266	0.01368
Direct additive	32979	32991	13	17_32647968	17_33538289	0.01
Direct additive	32992	33009	18	17_33670501	17_34661256	0.17358
Direct additive	33015	33030	16	17_35244670	17_36160746	0.01783
Direct additive	33032	33049	18	17_36307578	17_37260874	0.01687
Direct additive	33051	33064	14	17_37497388	17_38417529	0.00355
Direct additive	33067	33085	19	17_38735496	17_39729895	0.02868
Direct additive	33086	33101	16	17_39766291	17_40733045	0.00772
Direct additive	33111	33126	16	17_41245853	17_42245088	0.01708
Direct additive	33129	33146	18	17_42480323	17_43464556	0.01237
Direct additive	33154	33170	17	17_44110679	17_44975901	0.02371
Direct additive	33176	33194	19	17_45411347	17_46405839	0.01548
Direct additive	33195	33209	15	17_46442637	17_47426979	0.03256
Direct additive	33210	33224	15	17_47469520	17_48419342	0.00487
Direct additive	33225	33242	18	17_48503182	17_49344854	0.04138
Direct additive	33257	33270	14	17_50490470	17_51462233	0.04522
Direct additive	33274	33287	14	17_51659309	17_52639908	0.04871
Direct additive	33303	33317	15	17_53669728	17_54645722	0.02723
Direct additive	33323	33343	21	17_55129809	17_56100961	0.05063
Direct additive	33355	33376	22	17_56799281	17_57770847	0.08094
Direct additive	33377	33391	15	17_57833803	17_58810621	0.02193
Direct additive	33393	33407	15	17_58907078	17_59884658	0.0117
Direct additive	33410	33427	18	17_60029405	17_60954982	0.03222
Direct additive	33432	33450	19	17_61434522	17_62362860	0.02837
Direct additive	33452	33468	17	17_62581376	17_63555193	0.01424
Direct additive	33483	33497	15	17_64553557	17_65530877	0.0308
Direct additive	33506	33524	19	17_66215559	17_67151973	0.09918
Direct additive	33537	33552	16	17_68150443	17_69135739	0.06722
Direct additive	33562	33573	12	17_69925657	17_70924123	0.03563
Direct additive	33576	33588	13	17_70996265	17_71973677	0.01079
Direct additive	33589	33588	0	17_72096845	17_71973677	0
Direct additive	33601	33616	16	18_1979251	18_2950181	0.05966
Direct additive	33617	33635	19	18_2990437	18_3953149	0.0212
Direct additive	33645	33661	17	18_4999865	18_5985744	0.0143
Direct additive	33669	33690	22	18_6400805	18_7354019	0.04645
Direct additive	33706	33732	27	18_8224982	18_9221759	0.11983
Direct additive	33751	33774	24	18_10123282	18_11121475	0.1407
Direct additive	33779	33798	20	18_11416466	18_12404376	0.0532
Direct additive	33809	33825	17	18_13143045	18_14116240	0.03163
Direct additive	33826	33845	20	18_14179743	18_15123893	0.02349
Direct additive	33860	33882	23	18_15981754	18_16975561	0.1058
Direct additive	33885	33905	21	18_17198106	18_18112036	0.03961
Direct additive	33906	33922	17	18_18201897	18_19072712	0.01643
Direct additive	33923	33942	20	18_19342316	18_20317531	0.03199
Direct additive	33944	33964	21	18_20470561	18_21446554	0.0123
Direct additive	33979	33992	14	18_22361031	18_23355875	0.02275
Direct additive	33996	34010	15	18_23934517	18_24887776	0.00435
Direct additive	34012	34033	22	18_25008333	18_25971124	0.00907
Direct additive	34043	34053	11	18_26625144	18_27618305	0.00569
Direct additive	34055	34073	19	18_27825654	18_28811498	0.05546
Direct additive	34079	34096	18	18_29087961	18_30040335	0.02632
Direct additive	34098	34114	17	18_30276387	18_31226812	0.01983
Direct additive	34115	34129	15	18_31361542	18_32188990	0.01069
Direct additive	34134	34154	21	18_32659588	18_33592935	0.11634
Direct additive	34161	34179	19	18_34059114	18_35038419	0.0117
Direct additive	34185	34198	14	18_35386694	18_36374108	0.02158
Direct additive	34199	34221	23	18_36434675	18_37402846	0.05588
Direct additive	34229	34246	18	18_37932118	18_38915985	0.03252
Direct additive	34250	34270	21	18_39215426	18_40203382	0.11003
Direct additive	34290	34308	19	18_41167520	18_42153933	0.07513
Direct additive	34311	34323	13	18_42373827	18_43286581	0.02192
Direct additive	34326	34347	22	18_43576007	18_44575975	0.13174
Direct additive	34360	34379	20	18_45479559	18_46447296	0.07074
Direct additive	34382	34400	19	18_46642071	18_47613626	0.05838
Direct additive	34401	34424	24	18_47704616	18_48663303	0.11072
Direct additive	34427	34439	13	18_48829738	18_49824892	0.00869
Direct additive	34440	34454	15	18_49896874	18_50843879	0.07651
Direct additive	34457	34472	16	18_51025647	18_52010930	0.02901
Direct additive	34473	34480	8	18_52055999	18_53042354	0.0043
Direct additive	34486	34500	15	18_53519058	18_54474614	0.04969
Direct additive	34510	34532	23	18_55012954	18_56002766	0.0741
Direct additive	34533	34551	19	18_56087398	18_57017568	0.01597
Direct additive	34555	34571	17	18_57307454	18_58259334	0.05736
Direct additive	34583	34603	21	18_58876542	18_59849109	0.02722
Direct additive	34606	34622	17	18_60142679	18_61095782	0.01107
Direct additive	34624	34645	22	18_61214490	18_62197176	0.05923
Direct additive	34664	34677	14	18_62989638	18_63958413	0.03056
Direct additive	34681	34697	17	18_64127323	18_65068392	0.08932
Direct additive	34699	34709	11	18_65303568	18_66292255	0.01852
Direct additive	34722	34728	7	18_67352170	18_68296427	0.02489
Direct additive	34729	34728	0	18_68378023	18_68296427	0
Direct additive	34730	34729	0	18_68450168	18_68378023	0
Direct additive	34731	34730	0	18_68497003	18_68450168	0
Direct additive	34745	34760	16	19_1233381	19_2179195	0.05086
Direct additive	34762	34778	17	19_2667127	19_3606273	0.07454
Direct additive	34779	34795	17	19_3669277	19_4633912	0.00532
Direct additive	34802	34821	20	19_5295284	19_6232511	0.02621
Direct additive	34832	34848	17	19_7079652	19_8057149	0.00938
Direct additive	34870	34888	19	19_9156574	19_10120575	0.03596
Direct additive	34896	34913	18	19_10566691	19_11556486	0.06261
Direct additive	34929	34947	19	19_12582119	19_13577090	0.06967
Direct additive	34955	34971	17	19_14094390	19_15080853	0.08417
Direct additive	34987	35003	17	19_15940809	19_16934497	0.04102
Direct additive	35020	35037	18	19_17956423	19_18951998	0.03203
Direct additive	35038	35057	20	19_19089105	19_20075844	0.04913
Direct additive	35058	35077	20	19_20116281	19_20870173	0.02064
Direct additive	35081	35094	14	19_21444780	19_22403196	0.04677
Direct additive	35095	35109	15	19_22469611	19_23447731	0.01175
Direct additive	35112	35129	18	19_23693945	19_24640981	0.07657
Direct additive	35131	35150	20	19_24821639	19_25816619	0.05252
Direct additive	35152	35165	14	19_25938251	19_26836323	0.01708
Direct additive	35180	35195	16	19_27701266	19_28676011	0.04506
Direct additive	35199	35217	19	19_29047903	19_30022747	0.05129
Direct additive	35230	35245	16	19_30953415	19_31927501	0.02278
Direct additive	35261	35283	23	19_33088813	19_34039838	0.04761
Direct additive	35284	35299	16	19_34158916	19_35092182	0.00584
Direct additive	35301	35323	23	19_35253502	19_36250328	0.02542
Direct additive	35332	35349	18	19_36790674	19_37774974	0.04793
Direct additive	35366	35386	21	19_38660158	19_39648689	0.0883
Direct additive	35395	35410	16	19_40151043	19_41112452	0.02706
Direct additive	35412	35422	11	19_41434609	19_42385694	0.00563
Direct additive	35442	35458	17	19_43513280	19_44497170	0.01032
Direct additive	35461	35476	16	19_44632942	19_45596524	0.00255
Direct additive	35480	35499	20	19_45929701	19_46920272	0.09008
Direct additive	35510	35532	23	19_47803993	19_48765358	0.03241
Direct additive	35534	35543	10	19_48882534	19_49863066	0.00183
Direct additive	35544	35559	16	19_50104036	19_51007541	0.10403
Direct additive	35561	35575	15	19_51172866	19_52141808	0.04789
Direct additive	35578	35591	14	19_52363666	19_53339049	0.01336
Direct additive	35593	35613	21	19_53448692	19_54438676	0.0834
Direct additive	35626	35637	12	19_54962441	19_55917740	0.0057
Direct additive	35639	35659	21	19_56047665	19_57033230	0.02007
Direct additive	35662	35681	20	19_57310345	19_58287854	0.0218
Direct additive	35688	35700	13	19_58797366	19_59593165	0.01087
Direct additive	35701	35700	0	19_59798480	19_59593165	0
Direct additive	35702	35701	0	19_59964874	19_59798480	0
Direct additive	35703	35702	0	19_60024619	19_59964874	0
Direct additive	35704	35703	0	19_60120206	19_60024619	0
Direct additive	35705	35704	0	19_60210668	19_60120206	0
Direct additive	35706	35705	0	19_60275884	19_60210668	0
Direct additive	35707	35706	0	19_60344597	19_60275884	0
Direct additive	35713	35731	19	20_1186000	20_2173928	0.18004
Direct additive	35732	35745	14	20_2232715	20_3214035	0.02195
Direct additive	35746	35767	22	20_3260706	20_4226390	0.10471
Direct additive	35768	35789	22	20_4284281	20_5256243	0.03167
Direct additive	35790	35806	17	20_5303674	20_6279641	0.00845
Direct additive	35808	35829	22	20_6353924	20_7350802	0.06314
Direct additive	35830	35846	17	20_7412457	20_8303737	0.02088
Direct additive	35847	35862	16	20_8522115	20_9483908	0.06123
Direct additive	35868	35890	23	20_9873413	20_10841349	0.05633
Direct additive	35894	35912	19	20_11203479	20_12133313	0.00906
Direct additive	35917	35935	19	20_12482335	20_13455636	0.02738
Direct additive	35942	35963	22	20_13953132	20_14939837	0.03559
Direct additive	35973	35993	21	20_15552396	20_16545311	0.06205
Direct additive	36004	36024	21	20_17381047	20_18372542	0.00672
Direct additive	36028	36046	19	20_18614012	20_19569995	0.02897
Direct additive	36048	36067	20	20_19656286	20_20628180	0.03367
Direct additive	36076	36101	26	20_21140503	20_22102448	0.04913
Direct additive	36110	36132	23	20_22643298	20_23638072	0.03577
Direct additive	36134	36152	19	20_23775697	20_24718140	0.015
Direct additive	36154	36165	12	20_24837618	20_25781566	0.00839
Direct additive	36174	36190	17	20_26637850	20_27568110	0.02793
Direct additive	36196	36214	19	20_28325348	20_29281487	0.04164
Direct additive	36219	36233	15	20_29869582	20_30868305	0.02764
Direct additive	36235	36252	18	20_31146251	20_32121995	0.03777
Direct additive	36253	36272	20	20_32190849	20_33186002	0.02591
Direct additive	36275	36282	8	20_33502919	20_34461477	0.00352
Direct additive	36288	36306	19	20_34777206	20_35771828	0.04306
Direct additive	36317	36340	24	20_36558989	20_37515740	0.04558
Direct additive	36347	36370	24	20_37912642	20_38908658	0.0415
Direct additive	36372	36390	19	20_39008090	20_40003406	0.06643
Direct additive	36409	36426	18	20_40774099	20_41762672	0.13828
Direct additive	36427	36450	24	20_41875844	20_42859893	0.08426
Direct additive	36453	36470	18	20_42965542	20_43941848	0.03011
Direct additive	36471	36494	24	20_43994086	20_44983628	0.19743
Direct additive	36511	36529	19	20_45868103	20_46832375	0.02696
Direct additive	36537	36555	19	20_47358682	20_48349225	0.03075
Direct additive	36563	36581	19	20_48936397	20_49919890	0.14042
Direct additive	36582	36581	0	20_50768341	20_49919890	0
Direct additive	36585	36596	12	21_366339	21_1296674	0.01639
Direct additive	36599	36615	17	21_1745049	21_2691101	0.08919
Direct additive	36619	36631	13	21_3163544	21_4152966	0.02616
Direct additive	36637	36640	4	21_4658548	21_5652379	0.00445
Direct additive	36645	36663	19	21_5934683	21_6932824	0.07043
Direct additive	36674	36695	22	21_7597134	21_8553165	0.06267
Direct additive	36707	36721	15	21_9444266	21_10421477	0.02961
Direct additive	36727	36748	22	21_10744805	21_11717379	0.03411
Direct additive	36750	36768	19	21_11926086	21_12911716	0.02649
Direct additive	36774	36788	15	21_13415469	21_14412687	0.12387
Direct additive	36795	36814	20	21_15102056	21_16049335	0.23532
Direct additive	36816	36829	14	21_16366069	21_17325306	0.07527
Direct additive	36832	36844	13	21_17469442	21_18437167	0.01749
Direct additive	36847	36863	17	21_18899984	21_19879930	0.16395
Direct additive	36880	36899	20	21_20825320	21_21803619	0.4058
Direct additive	36904	36920	17	21_22213120	21_23176768	0.15012
Direct additive	36925	36941	17	21_23472501	21_24416847	0.18051
Direct additive	36945	36963	19	21_24982336	21_25964583	0.09225
Direct additive	36966	36980	15	21_26976917	21_27838965	0.06896
Direct additive	36981	36999	19	21_28015737	21_29008391	0.20236
Direct additive	37009	37028	20	21_29711021	21_30695655	0.15551
Direct additive	37029	37048	20	21_30751827	21_31751028	0.07563
Direct additive	37049	37058	10	21_32023290	21_33013131	0.00156
Direct additive	37059	37080	22	21_33053803	21_34048702	0.08606
Direct additive	37082	37102	21	21_34104226	21_35086507	0.01621
Direct additive	37108	37122	15	21_35668852	21_36652772	0.02625
Direct additive	37123	37124	2	21_36697122	21_36760535	9e-05
Direct additive	37133	37152	20	21_39815659	21_40794101	0.0725
Direct additive	37156	37170	15	21_41312525	21_42300786	0.06455
Direct additive	37174	37192	19	21_42551316	21_43472640	0.03994
Direct additive	37193	37202	10	21_43585536	21_44413194	0.00981
Direct additive	37209	37223	15	21_45332006	21_46211670	0.01559
Direct additive	37232	37249	18	21_47106351	21_48099221	0.03964
Direct additive	37250	37261	12	21_48464925	21_49357919	0.01144
Direct additive	37262	37261	0	21_49895023	21_49357919	0
Direct additive	37263	37262	0	21_50029788	21_49895023	0
Direct additive	37264	37276	13	22_361887	22_1269555	0.09486
Direct additive	37278	37285	8	22_1548566	22_2540039	0.01459
Direct additive	37286	37304	19	22_2646307	22_3619560	0.13007
Direct additive	37309	37329	21	22_3826560	22_4810858	0.09741
Direct additive	37335	37355	21	22_5171657	22_6136858	0.10676
Direct additive	37362	37383	22	22_6526601	22_7494238	0.10256
Direct additive	37384	37402	19	22_7590662	22_8538381	0.0799
Direct additive	37414	37431	18	22_9336582	22_10306260	0.03361
Direct additive	37447	37468	22	22_11322800	22_12276940	0.04202
Direct additive	37469	37478	10	22_12439428	22_13089948	0.00653
Direct additive	37483	37503	21	22_14455645	22_15410080	0.05743
Direct additive	37511	37525	15	22_16421983	22_17316394	0.05743
Direct additive	37535	37558	24	22_18049414	22_19041869	0.08155
Direct additive	37561	37578	18	22_19387116	22_20363864	0.01937
Direct additive	37582	37606	25	22_20645408	22_21644518	0.07826
Direct additive	37614	37629	16	22_22280855	22_23252834	0.11506
Direct additive	37643	37663	21	22_24211539	22_25204635	0.08147
Direct additive	37664	37682	19	22_25278804	22_26254451	0.00979
Direct additive	37686	37710	25	22_26391495	22_27387132	0.09819
Direct additive	37718	37735	18	22_27875410	22_28873592	0.06946
Direct additive	37750	37767	18	22_29794935	22_30724842	0.05478
Direct additive	37775	37790	16	22_31178004	22_32142266	0.02415
Direct additive	37801	37818	18	22_32766558	22_33727462	0.04442
Direct additive	37819	37840	22	22_33793092	22_34757501	0.1265
Direct additive	37847	37868	22	22_35380343	22_36370888	0.01855
Direct additive	37871	37889	19	22_36519601	22_37512739	0.04113
Direct additive	37890	37906	17	22_37597560	22_38471920	0.00945
Direct additive	37913	37932	20	22_38880694	22_39852684	0.03238
Direct additive	37944	37963	20	22_40518236	22_41477197	0.04967
Direct additive	37982	38001	20	22_42434229	22_43405509	0.04954
Direct additive	38002	38022	21	22_43463600	22_44456517	0.02334
Direct additive	38026	38044	19	22_44641682	22_45606913	0.07811
Direct additive	38048	38070	23	22_45850751	22_46829442	0.02789
Direct additive	38075	38094	20	22_47145948	22_48144160	0.05288
Direct additive	38103	38125	23	22_48928497	22_49905774	0.04277
Direct additive	38126	38125	0	22_49992027	22_49905774	0
Direct additive	38127	38126	0	22_50003422	22_49992027	0
Direct additive	38128	38127	0	22_50031559	22_50003422	0
Direct additive	38129	38128	0	22_50057943	22_50031559	0
Direct additive	38130	38129	0	22_50172891	22_50057943	0
Direct additive	38131	38130	0	22_50220757	22_50172891	0
Direct additive	38132	38131	0	22_50282156	22_50220757	0
Direct additive	38133	38132	0	22_50475169	22_50282156	0
Direct additive	38134	38133	0	22_50505055	22_50475169	0
Direct additive	38135	38134	0	22_50568535	22_50505055	0
Direct additive	38136	38135	0	22_50696336	22_50568535	0
Direct additive	38137	38136	0	22_50824252	22_50696336	0
Direct additive	38138	38148	11	23_306898	23_1126787	0.00684
Direct additive	38159	38179	21	23_1981448	23_2974817	0.02945
Direct additive	38180	38195	16	23_3002998	23_3990392	0.01276
Direct additive	38200	38211	12	23_4195128	23_5175830	0.0186
Direct additive	38212	38227	16	23_5424594	23_6396969	0.14947
Direct additive	38233	38249	17	23_6984473	23_7973123	0.06652
Direct additive	38263	38281	19	23_8665937	23_9598685	0.07394
Direct additive	38289	38304	16	23_10138454	23_11098074	0.03263
Direct additive	38312	38326	15	23_11501833	23_12483383	0.03187
Direct additive	38332	38348	17	23_12805610	23_13789660	0.00949
Direct additive	38353	38358	6	23_14524736	23_15356356	0.00704
Direct additive	38361	38372	12	23_15870447	23_16827653	0.01355
Direct additive	38386	38397	12	23_17623088	23_18404296	0.01427
Direct additive	38415	38436	22	23_19691392	23_20665926	0.06429
Direct additive	38447	38465	19	23_21482465	23_22468729	0.09257
Direct additive	38470	38482	13	23_22758299	23_23739657	0.01978
Direct additive	38485	38500	16	23_23940904	23_24903793	0.0382
Direct additive	38507	38520	14	23_25701666	23_26699038	0.06111
Direct additive	38527	38542	16	23_27064632	23_28049674	0.03976
Direct additive	38543	38558	16	23_28339654	23_29115088	0.01478
Direct additive	38567	38587	21	23_30186725	23_31120177	0.16069
Direct additive	38594	38608	15	23_31541493	23_32535366	0.03973
Direct additive	38610	38624	15	23_32717025	23_33693906	0.07135
Direct additive	38629	38645	17	23_34465077	23_35434049	0.07616
Direct additive	38647	38658	12	23_35708502	23_36583408	0.08766
Direct additive	38661	38677	17	23_36854999	23_37842131	0.22791
Direct additive	38690	38699	10	23_38773785	23_39656007	0.04102
Direct additive	38706	38717	12	23_40432973	23_41424375	0.06322
Direct additive	38720	38729	10	23_41621459	23_42608567	0.12447
Direct additive	38738	38748	11	23_43513982	23_44438274	0.04058
Direct additive	38749	38761	13	23_44559717	23_45447541	0.05471
Direct additive	38764	38783	20	23_45752262	23_46743550	0.12329
Direct additive	38791	38807	17	23_47133505	23_48105015	0.11753
Direct additive	38809	38821	13	23_48303478	23_49278677	0.02296
Direct additive	38823	38838	16	23_49470223	23_50448859	0.07179
Direct additive	38840	38858	19	23_50695482	23_51643007	0.00598
Direct additive	38861	38876	16	23_51986201	23_52972426	0.01775
Direct additive	38884	38897	14	23_53450762	23_54419466	0.02972
Direct additive	38898	38911	14	23_54504884	23_55363154	0.00896
Direct additive	38921	38938	18	23_56375795	23_57361131	0.03975
Direct additive	38939	38950	12	23_57394366	23_58323579	0.0132
Direct additive	38951	38969	19	23_58432336	23_59418377	0.05803
Direct additive	38972	38984	13	23_59560519	23_60465904	0.01426
Direct additive	38987	38999	13	23_60625168	23_61590863	0.05352
Direct additive	39000	38999	0	23_61642283	23_61590863	0
Direct additive	39001	39000	0	23_61660282	23_61642283	0
Direct additive	39002	39001	0	23_61797350	23_61660282	0
Direct additive	39003	39002	0	23_61889793	23_61797350	0
Direct additive	39004	39003	0	23_62214575	23_61889793	0
Direct additive	39005	39004	0	23_62242039	23_62214575	0
Direct additive	39006	39005	0	23_62298841	23_62242039	0
Direct additive	39013	39024	12	24_481794	24_1459984	0.02348
Direct additive	39031	39046	16	24_2532451	24_3507572	0.02645
Direct additive	39050	39068	19	24_3957018	24_4936555	0.03598
Direct additive	39072	39091	20	24_5232180	24_6222497	0.04752
Direct additive	39095	39111	17	24_6434392	24_7421628	0.09648
Direct additive	39125	39141	17	24_8460459	24_9460076	0.04831
Direct additive	39142	39151	10	24_9627147	24_10592211	0.02211
Direct additive	39156	39170	15	24_11056039	24_12036238	0.03954
Direct additive	39179	39190	12	24_12817574	24_13761594	0.03089
Direct additive	39195	39208	14	24_14101008	24_15100676	0.04515
Direct additive	39221	39232	12	24_15865169	24_16844863	0.02102
Direct additive	39239	39255	17	24_17253902	24_18235931	0.06213
Direct additive	39264	39277	14	24_19019554	24_20005048	0.0653
Direct additive	39288	39302	15	24_20687733	24_21629724	0.02357
Direct additive	39304	39321	18	24_21836004	24_22802475	0.04433
Direct additive	39323	39337	15	24_22948393	24_23828331	0.00975
Direct additive	39338	39355	18	24_24040495	24_25017904	0.1491
Direct additive	39357	39370	14	24_25209419	24_26142394	0.10943
Direct additive	39377	39390	14	24_26681408	24_27680635	0.05972
Direct additive	39393	39407	15	24_28037384	24_29007948	0.01891
Direct additive	39414	39431	18	24_29475441	24_30463028	0.0295
Direct additive	39444	39460	17	24_31556086	24_32552648	0.05731
Direct additive	39468	39488	21	24_33225361	24_34225118	0.35048
Direct additive	39489	39497	9	24_34312321	24_35272492	0.01822
Direct additive	39498	39513	16	24_35459203	24_36425274	0.06107
Direct additive	39528	39547	20	24_37523464	24_38497938	0.06471
Direct additive	39561	39578	18	24_39432711	24_40431914	0.02387
Direct additive	39579	39589	11	24_40501449	24_41295400	0.01022
Direct additive	39590	39589	0	24_41600515	24_41295400	0
Direct additive	39591	39590	0	24_41924374	24_41600515	0
Direct additive	39592	39591	0	24_42027686	24_41924374	0
Direct additive	39603	39622	20	25_591969	25_1562870	0.06369
Direct additive	39623	39628	6	25_1606077	25_1861807	0.00094
Direct additive	39629	39644	16	25_3082058	25_4000324	0.04854
Direct additive	39645	39664	20	25_4533599	25_5519019	0.08699
Direct additive	39666	39681	16	25_5632418	25_6591326	0.02097
Direct additive	39694	39713	20	25_7608913	25_8519942	0.04923
Direct additive	39716	39733	18	25_8770832	25_9730141	0.09089
Direct additive	39744	39762	19	25_10350437	25_11263596	0.03873
Direct additive	39781	39795	15	25_12306150	25_13269865	0.01127
Direct additive	39800	39824	25	25_13622490	25_14596180	0.07191
Direct additive	39831	39851	21	25_14986860	25_15982480	0.08466
Direct additive	39863	39885	23	25_16642896	25_17613358	0.04304
Direct additive	39890	39911	22	25_17904090	25_18768036	0.04178
Direct additive	39914	39929	16	25_19038602	25_20008090	0.01093
Direct additive	39933	39954	22	25_20164001	25_21151401	0.10234
Direct additive	39957	39976	20	25_21525255	25_22473205	0.04071
Direct additive	39983	40002	20	25_22878119	25_23868887	0.06013
Direct additive	40006	40023	18	25_24131825	25_25129083	0.0316
Direct additive	40024	40041	18	25_25351899	25_26325427	0.01745
Direct additive	40044	40062	19	25_26452134	25_27409111	0.0782
Direct additive	40063	40080	18	25_27474458	25_28391238	0.03306
Direct additive	40081	40095	15	25_28591610	25_29587744	0.00954
Direct additive	40098	40111	14	25_29740518	25_30739550	0.02298
Direct additive	40118	40137	20	25_31037322	25_32017122	0.05181
Direct additive	40140	40160	21	25_32183992	25_33171436	0.09776
Direct additive	40171	40188	18	25_33703257	25_34689602	0.32203
Direct additive	40193	40212	20	25_35272187	25_36245621	0.09915
Direct additive	40222	40239	18	25_36894074	25_37892096	0.03535
Direct additive	40240	40258	19	25_37946996	25_38926696	0.09473
Direct additive	40259	40279	21	25_38970748	25_39957447	0.0431
Direct additive	40280	40301	22	25_40022496	25_40993152	0.20684
Direct additive	40317	40340	24	25_41882597	25_42864736	0.09549
Direct additive	40345	40365	21	25_43085317	25_44065192	0.15828
Direct additive	40367	40380	14	25_44221073	25_45137730	0.01285
Direct additive	40381	40380	0	25_45303995	25_45137730	0
Direct additive	40392	40407	16	26_791120	26_1773622	0.04282
Direct additive	40409	40425	17	26_1875036	26_2828895	0.00541
Direct additive	40426	40441	16	26_2921384	26_3893571	0.01886
Direct additive	40451	40471	21	26_4628945	26_5618975	0.00884
Direct additive	40474	40488	15	26_5940221	26_6884023	0.0184
Direct additive	40494	40513	20	26_7176263	26_8142223	0.04453
Direct additive	40515	40528	14	26_8317274	26_9291253	0.00954
Direct additive	40529	40548	20	26_9399108	26_10355810	0.03724
Direct additive	40551	40567	17	26_10512984	26_11443026	0.01032
Direct additive	40569	40580	12	26_11785652	26_12748417	0.01165
Direct additive	40587	40603	17	26_13375305	26_14362351	0.02562
Direct additive	40618	40635	18	26_15399236	26_16390436	0.03263
Direct additive	40637	40654	18	26_16610583	26_17485099	0.0149
Direct additive	40655	40673	19	26_17620669	26_18549191	0.04882
Direct additive	40675	40688	14	26_18943954	26_19893364	0.01966
Direct additive	40690	40701	12	26_20063781	26_20976425	0.03847
Direct additive	40702	40719	18	26_21250095	26_22144756	0.04829
Direct additive	40726	40745	20	26_22719139	26_23716486	0.11575
Direct additive	40754	40774	21	26_24286878	26_25255402	0.04826
Direct additive	40783	40804	22	26_25738479	26_26720306	0.0406
Direct additive	40814	40827	14	26_27160102	26_28108421	0.05107
Direct additive	40840	40861	22	26_28857645	26_29852687	0.04546
Direct additive	40866	40880	15	26_30184586	26_31122414	0.01777
Direct additive	40890	40908	19	26_31758307	26_32737301	0.09357
Direct additive	40917	40934	18	26_33869393	26_34852726	0.07426
Direct additive	40941	40957	17	26_35275563	26_36242897	0.05766
Direct additive	40959	40979	21	26_36408050	26_37397319	0.08029
Direct additive	40985	41001	17	26_37698629	26_38696528	0.02655
Direct additive	41011	41027	17	26_39351804	26_40349257	0.01755
Direct additive	41039	41061	23	26_41103296	26_42100777	0.08547
Direct additive	41072	41096	25	26_42685548	26_43654686	0.10068
Direct additive	41097	41102	6	26_43770955	26_44004281	0.01392
Maternal genetic	8	20	13	1_643628	1_1618342	0.07848
Maternal genetic	24	39	16	1_1949413	1_2906205	0.08902
Maternal genetic	43	64	22	1_3314910	1_4301344	0.01741
Maternal genetic	69	89	21	1_4605863	1_5605415	0.02319
Maternal genetic	90	106	17	1_5682196	1_6596126	0.00563
Maternal genetic	117	138	22	1_7374669	1_8364799	0.02018
Maternal genetic	140	155	16	1_8469331	1_9441381	0.02671
Maternal genetic	158	175	18	1_9558392	1_10557584	0.07096
Maternal genetic	178	199	22	1_10728279	1_11722412	0.02809
Maternal genetic	210	230	21	1_12330774	1_13309608	0.03112
Maternal genetic	233	255	23	1_13502382	1_14454422	0.09609
Maternal genetic	260	279	20	1_14898732	1_15889525	0.03278
Maternal genetic	289	310	22	1_16465248	1_17403806	0.09743
Maternal genetic	313	328	16	1_17701635	1_18695502	0.0444
Maternal genetic	329	350	22	1_18800532	1_19774888	0.0755
Maternal genetic	361	370	10	1_20860757	1_21837886	0.02769
Maternal genetic	371	394	24	1_21950469	1_22895020	0.16162
Maternal genetic	412	426	15	1_23878767	1_24832808	0.0329
Maternal genetic	430	448	19	1_25458108	1_26441707	0.01934
Maternal genetic	449	466	18	1_26662513	1_27653531	0.03092
Maternal genetic	485	503	19	1_28748336	1_29742664	0.05941
Maternal genetic	504	521	18	1_29815556	1_30814041	0.02921
Maternal genetic	526	548	23	1_31172198	1_32165462	0.05433
Maternal genetic	554	574	21	1_32522770	1_33493053	0.05815
Maternal genetic	588	607	20	1_34301440	1_35287583	0.12282
Maternal genetic	615	629	15	1_36083524	1_37007146	0.05302
Maternal genetic	630	656	27	1_37297296	1_38295575	0.2917
Maternal genetic	672	694	23	1_39155079	1_40138825	0.3032
Maternal genetic	695	716	22	1_40190989	1_41178968	0.20805
Maternal genetic	717	732	16	1_41287082	1_42128684	0.01286
Maternal genetic	736	752	17	1_42495087	1_43480604	0.06427
Maternal genetic	754	770	17	1_43808890	1_44779226	0.02869
Maternal genetic	778	794	17	1_45188524	1_46183594	0.15503
Maternal genetic	803	823	21	1_46818281	1_47811544	0.08353
Maternal genetic	838	852	15	1_48710862	1_49698300	0.04307
Maternal genetic	858	878	21	1_50083890	1_50951986	0.09997
Maternal genetic	890	907	18	1_51787802	1_52750780	0.05427
Maternal genetic	914	930	17	1_53204423	1_54170411	0.07608
Maternal genetic	931	942	12	1_54232979	1_55200354	0.00994
Maternal genetic	946	968	23	1_55510393	1_56437438	0.14722
Maternal genetic	977	998	22	1_57147186	1_58141169	0.05349
Maternal genetic	1004	1015	12	1_58544339	1_59519142	0.01217
Maternal genetic	1020	1039	20	1_59831598	1_60803303	0.05814
Maternal genetic	1053	1069	17	1_61680002	1_62660714	0.07083
Maternal genetic	1079	1099	21	1_63455167	1_64434227	0.01852
Maternal genetic	1101	1119	19	1_64544751	1_65507097	0.02666
Maternal genetic	1124	1143	20	1_66052500	1_67018785	0.02966
Maternal genetic	1151	1169	19	1_67499306	1_68457284	0.03711
Maternal genetic	1175	1194	20	1_68846100	1_69799470	0.02063
Maternal genetic	1212	1231	20	1_70518848	1_71477783	0.03343
Maternal genetic	1237	1258	22	1_71754163	1_72735114	0.15397
Maternal genetic	1259	1276	18	1_72861751	1_73852424	0.08595
Maternal genetic	1277	1301	25	1_73905075	1_74891045	0.0423
Maternal genetic	1302	1320	19	1_74912012	1_75867923	0.03284
Maternal genetic	1329	1353	25	1_76328774	1_77305957	0.03451
Maternal genetic	1357	1378	22	1_77466451	1_78442559	0.05993
Maternal genetic	1380	1401	22	1_78575361	1_79569865	0.03563
Maternal genetic	1407	1426	20	1_80242341	1_81220840	0.03339
Maternal genetic	1435	1447	13	1_81992877	1_82955829	0.00828
Maternal genetic	1449	1472	24	1_83128477	1_84127512	0.07251
Maternal genetic	1482	1499	18	1_85046228	1_86015861	0.05769
Maternal genetic	1504	1525	22	1_86292889	1_87216343	0.06305
Maternal genetic	1529	1548	20	1_87709264	1_88671146	0.07989
Maternal genetic	1551	1563	13	1_88803441	1_89777123	0.0193
Maternal genetic	1566	1585	20	1_90001077	1_90916173	0.10664
Maternal genetic	1586	1598	13	1_91102925	1_91968198	0.03798
Maternal genetic	1599	1618	20	1_92108779	1_93028256	0.0598
Maternal genetic	1631	1650	20	1_93755255	1_94731106	0.0703
Maternal genetic	1661	1684	24	1_95455819	1_96426120	0.06865
Maternal genetic	1694	1714	21	1_97278922	1_98259388	0.02629
Maternal genetic	1720	1737	18	1_98836848	1_99832319	0.01348
Maternal genetic	1742	1761	20	1_100102493	1_101083961	0.03391
Maternal genetic	1771	1788	18	1_101738222	1_102726016	0.06515
Maternal genetic	1793	1816	24	1_103152324	1_104137163	0.05571
Maternal genetic	1828	1841	14	1_104919388	1_105911311	0.06189
Maternal genetic	1842	1856	15	1_106187920	1_107015051	0.04526
Maternal genetic	1859	1873	15	1_107428243	1_108415563	0.08198
Maternal genetic	1880	1899	20	1_108900556	1_109871391	0.06711
Maternal genetic	1900	1911	12	1_109954860	1_110928043	0.01579
Maternal genetic	1913	1936	24	1_111150839	1_112137172	0.06359
Maternal genetic	1947	1964	18	1_113087340	1_114050050	0.09272
Maternal genetic	1979	2000	22	1_114785821	1_115776509	0.11342
Maternal genetic	2002	2023	22	1_116100525	1_117038456	0.01682
Maternal genetic	2036	2045	10	1_118009977	1_118821440	0.01872
Maternal genetic	2046	2062	17	1_119053600	1_119914955	0.05759
Maternal genetic	2065	2080	16	1_120328434	1_121288671	0.0261
Maternal genetic	2081	2103	23	1_121429218	1_122426489	0.02194
Maternal genetic	2111	2127	17	1_122803355	1_123774002	0.02615
Maternal genetic	2138	2159	22	1_124417497	1_125403820	0.03242
Maternal genetic	2160	2181	22	1_125449159	1_126447701	0.02047
Maternal genetic	2183	2202	20	1_126532548	1_127512635	0.09565
Maternal genetic	2217	2230	14	1_128404190	1_129332577	0.03376
Maternal genetic	2232	2248	17	1_129445034	1_130421107	0.01622
Maternal genetic	2249	2265	17	1_130536422	1_131498756	0.08243
Maternal genetic	2281	2298	18	1_132369653	1_133297994	0.05854
Maternal genetic	2299	2314	16	1_133404214	1_134401094	0.05009
Maternal genetic	2319	2332	14	1_134724195	1_135710004	0.05555
Maternal genetic	2338	2351	14	1_136069324	1_137062777	0.05348
Maternal genetic	2358	2376	19	1_137441585	1_138436593	0.06242
Maternal genetic	2380	2404	25	1_138588309	1_139567407	0.04803
Maternal genetic	2408	2428	21	1_139926856	1_140897964	0.03771
Maternal genetic	2432	2448	17	1_141297942	1_142291697	0.03883
Maternal genetic	2455	2474	20	1_142655718	1_143655224	0.05435
Maternal genetic	2480	2503	24	1_144057915	1_145049642	0.09169
Maternal genetic	2504	2522	19	1_145180382	1_146112627	0.01833
Maternal genetic	2530	2547	18	1_146887347	1_147815585	0.01344
Maternal genetic	2549	2562	14	1_147967947	1_148925244	0.02282
Maternal genetic	2567	2579	13	1_149964589	1_150872658	0.0505
Maternal genetic	2587	2610	24	1_151430850	1_152404324	0.0351
Maternal genetic	2612	2627	16	1_152500264	1_153479906	0.0123
Maternal genetic	2628	2646	19	1_153537788	1_154509117	0.07188
Maternal genetic	2650	2675	26	1_154793635	1_155755479	0.06259
Maternal genetic	2685	2703	19	1_156359589	1_157318482	0.03819
Maternal genetic	2711	2733	23	1_157923281	1_158905421	0.08826
Maternal genetic	2734	2748	15	1_159000752	1_159997655	0.00282
Maternal genetic	2749	2764	16	1_160013069	1_160997346	0.01441
Maternal genetic	2770	2789	20	1_161298480	1_162284804	0.03962
[truncated: 1,766 more rows]

## Sheet: Supplementary Table 3
Supplementary Table 3. Variance explained by each SNP for direct additive and maternal genetic effects on birth weight
effect	variance explained	SNP	Chromosome	Position
Direct additive	1.96762	1	1	52854
Direct additive	1.32587	2	1	81978
Direct additive	0.0448078	3	1	204694
Direct additive	0.397572	4	1	315497
Direct additive	1.22293	5	1	401196
Direct additive	0.136288	6	1	489045
Direct additive	0.129742	7	1	580814
Direct additive	1.44745	8	1	643628
Direct additive	0.221513	9	1	748143
Direct additive	0.61067	10	1	785434
Direct additive	0.415615	11	1	792698
Direct additive	0.893767	12	1	912507
Direct additive	0.0194398	13	1	999877
Direct additive	0.430723	14	1	1155400
Direct additive	0.430723	15	1	1193562
Direct additive	0.00217233	16	1	1245222
Direct additive	0.685563	17	1	1390945
Direct additive	0.90493	18	1	1406764
Direct additive	1.14802	19	1	1513820
Direct additive	0.593034	20	1	1618342
Direct additive	0.274543	21	1	1738285
Direct additive	0.354216	22	1	1883334
Direct additive	0.174945	23	1	1904126
Direct additive	1.03454	24	1	1949413
Direct additive	0.994315	25	1	2104223
Direct additive	0.115368	26	1	2147622
Direct additive	0.174264	27	1	2194569
Direct additive	0.346417	28	1	2203962
Direct additive	0.0155305	29	1	2225681
Direct additive	0.713215	30	1	2268988
Direct additive	0.0334113	31	1	2317262
Direct additive	0.47969	32	1	2354943
Direct additive	0.151095	33	1	2484946
Direct additive	0.322781	34	1	2657803
Direct additive	0.252099	35	1	2721556
Direct additive	0.637148	36	1	2808944
Direct additive	0.392241	37	1	2838035
Direct additive	0.438229	38	1	2870378
Direct additive	0.168633	39	1	2906205
Direct additive	0.249203	40	1	3051176
Direct additive	0.995067	41	1	3089274
Direct additive	0.0147321	42	1	3124748
Direct additive	0.0581942	43	1	3314910
Direct additive	0.356319	44	1	3336925
Direct additive	0.46407	45	1	3398222
Direct additive	0.616205	46	1	3420990
Direct additive	0.155383	47	1	3460454
Direct additive	0.273789	48	1	3520169
Direct additive	0.0920808	49	1	3585807
Direct additive	0.201517	50	1	3599190
Direct additive	0.0264393	51	1	3666516
Direct additive	0.0588343	52	1	3815116
Direct additive	0.807624	53	1	3839440
Direct additive	0.405336	54	1	3979626
Direct additive	0.467466	55	1	4002045
Direct additive	0.222711	56	1	4067600
Direct additive	0.320422	57	1	4098040
Direct additive	0.0453219	58	1	4154546
Direct additive	0.0585933	59	1	4174901
Direct additive	0.561219	60	1	4246644
Direct additive	0.362938	61	1	4254004
Direct additive	0.964693	62	1	4263142
Direct additive	0.580531	63	1	4291733
Direct additive	0.0155117	64	1	4301344
Direct additive	0.137562	65	1	4363968
Direct additive	0.349066	66	1	4387121
Direct additive	0.382611	67	1	4426292
Direct additive	0.494703	68	1	4561875
Direct additive	0.0576351	69	1	4605863
Direct additive	0.0358238	70	1	4632159
Direct additive	1.19892	71	1	4772466
Direct additive	0.438117	72	1	4807696
Direct additive	0.240476	73	1	4887716
Direct additive	0.106186	74	1	4951877
Direct additive	0.194683	75	1	4998140
Direct additive	0.416033	76	1	5016766
Direct additive	0.27846	77	1	5078059
Direct additive	0.625012	78	1	5145828
Direct additive	0.290238	79	1	5231809
Direct additive	0.290238	80	1	5238612
Direct additive	0.0851086	81	1	5258389
Direct additive	0.0226166	82	1	5272648
Direct additive	0.100629	83	1	5336729
Direct additive	0.69134	84	1	5401708
Direct additive	0.326618	85	1	5418102
Direct additive	0.261561	86	1	5473827
Direct additive	0.423737	87	1	5529775
Direct additive	0.647505	88	1	5562664
Direct additive	0.72413	89	1	5605415
Direct additive	0.015141	90	1	5682196
Direct additive	0.0524596	91	1	5729978
Direct additive	0.504832	92	1	5783685
Direct additive	0.634411	93	1	5843188
Direct additive	0.638328	94	1	5938634
Direct additive	0.0375729	95	1	6024724
Direct additive	0.205232	96	1	6068719
Direct additive	0.0916962	97	1	6148701
Direct additive	0.0673891	98	1	6231252
Direct additive	0.271501	99	1	6286448
Direct additive	0.045431	100	1	6366323
Direct additive	0.0110197	101	1	6408448
Direct additive	0.0957496	102	1	6468322
Direct additive	0.660431	103	1	6480529
Direct additive	0.21142	104	1	6504031
Direct additive	0.366848	105	1	6555570
Direct additive	0.684194	106	1	6596126
Direct additive	0.0534638	107	1	6695233
Direct additive	0.029432	108	1	6803550
Direct additive	0.350876	109	1	6816172
Direct additive	0.403493	110	1	6832517
Direct additive	0.309915	111	1	6867954
Direct additive	0.107382	112	1	6925078
Direct additive	0.0798127	113	1	6965862
Direct additive	0.229715	114	1	7007092
Direct additive	0.0405793	115	1	7080496
Direct additive	0.602689	116	1	7171846
Direct additive	0.694581	117	1	7374669
Direct additive	0.994437	118	1	7444909
Direct additive	0.692758	119	1	7494503
Direct additive	0.0992054	120	1	7556697
Direct additive	0.132333	121	1	7572815
Direct additive	0.0871205	122	1	7578311
Direct additive	0.905913	123	1	7709936
Direct additive	0.460327	124	1	7748239
Direct additive	0.447739	125	1	7766706
Direct additive	0.625464	126	1	7822385
Direct additive	0.374857	127	1	7874458
Direct additive	0.0822014	128	1	7939149
Direct additive	0.036563	129	1	7956997
Direct additive	0.0675501	130	1	8059661
Direct additive	0.0128488	131	1	8068287
Direct additive	1.08759	132	1	8128844
Direct additive	1.1106	133	1	8215106
Direct additive	0.195604	134	1	8251348
Direct additive	0.146858	135	1	8293625
Direct additive	0.562242	136	1	8320942
Direct additive	0.193105	137	1	8332050
Direct additive	0.105624	138	1	8364799
Direct additive	0.0370316	139	1	8429256
Direct additive	0.231726	140	1	8469331
Direct additive	0.994639	141	1	8590717
Direct additive	0.580962	142	1	8632095
Direct additive	0.835603	143	1	8673690
Direct additive	0.593517	144	1	8712926
Direct additive	0.505968	145	1	8734126
Direct additive	0.663453	146	1	8835276
Direct additive	0.678105	147	1	8978097
Direct additive	0.130253	148	1	9059225
Direct additive	0.33339	149	1	9128107
Direct additive	0.0445284	150	1	9163620
Direct additive	0.223	151	1	9205489
Direct additive	0.0436307	152	1	9216738
Direct additive	0.391947	153	1	9241769
Direct additive	0.316476	154	1	9293276
Direct additive	1.2494	155	1	9441381
Direct additive	0.222667	156	1	9493388
Direct additive	0.276372	157	1	9514890
Direct additive	0.079743	158	1	9558392
Direct additive	0.775308	159	1	9577866
Direct additive	0.773333	160	1	9636590
Direct additive	0.183891	161	1	9715560
Direct additive	0.0274222	162	1	9789228
Direct additive	0.116991	163	1	9866329
Direct additive	0.604471	164	1	9957541
Direct additive	0.143125	165	1	10023298
Direct additive	1.0994	166	1	10084179
Direct additive	0.318767	167	1	10103593
Direct additive	0.501738	168	1	10158329
Direct additive	0.957577	169	1	10227224
Direct additive	1.1157	170	1	10341090
Direct additive	0.506456	171	1	10372472
Direct additive	0.755998	172	1	10381628
Direct additive	0.123088	173	1	10436009
Direct additive	0.438658	174	1	10546581
Direct additive	0.373606	175	1	10557584
Direct additive	0.26313	176	1	10622983
Direct additive	0.217778	177	1	10641864
Direct additive	1.12479	178	1	10728279
Direct additive	0.44404	179	1	10775824
Direct additive	1.02193	180	1	10802010
Direct additive	0.163779	181	1	10825577
Direct additive	0.865297	182	1	10853425
Direct additive	0.111064	183	1	10965335
Direct additive	0.631128	184	1	11106023
Direct additive	0.875617	185	1	11155061
Direct additive	0.446387	186	1	11193919
Direct additive	0.491239	187	1	11233635
Direct additive	1.02543	188	1	11240410
Direct additive	0.0544436	189	1	11277100
Direct additive	0.012881	190	1	11305521
Direct additive	0.448348	191	1	11347838
Direct additive	0.0510411	192	1	11396852
Direct additive	0.130506	193	1	11411955
Direct additive	0.748618	194	1	11513707
Direct additive	0.456368	195	1	11527242
Direct additive	0.238629	196	1	11569144
Direct additive	1.23144	197	1	11618911
Direct additive	0.296	198	1	11668576
Direct additive	0.304706	199	1	11722412
Direct additive	0.259028	200	1	11747642
Direct additive	0.490109	201	1	11768264
Direct additive	0.325879	202	1	11852254
Direct additive	0.0385445	203	1	11914995
Direct additive	0.0286498	204	1	11941633
Direct additive	0.187551	205	1	11982306
Direct additive	0.473374	206	1	12057574
Direct additive	0.47063	207	1	12071038
Direct additive	0.242796	208	1	12178419
Direct additive	0.123568	209	1	12216650
Direct additive	0.207497	210	1	12330774
Direct additive	0.255341	211	1	12388712
Direct additive	0.0432917	212	1	12429989
Direct additive	0.595173	213	1	12475934
Direct additive	0.461481	214	1	12522260
Direct additive	0.14262	215	1	12550378
Direct additive	0.239819	216	1	12600754
Direct additive	0.108836	217	1	12706004
Direct additive	0.0955762	218	1	12716280
Direct additive	0.696965	219	1	12775585
Direct additive	0.0798212	220	1	12786356
Direct additive	0.273768	221	1	12823388
Direct additive	0.347906	222	1	12848870
Direct additive	0.184141	223	1	12875848
Direct additive	0.164864	224	1	12987139
Direct additive	0.642037	225	1	13062345
Direct additive	0.0898351	226	1	13119585
Direct additive	0.133101	227	1	13151409
Direct additive	0.255507	228	1	13158858
Direct additive	0.863875	229	1	13226888
Direct additive	0.313235	230	1	13309608
Direct additive	0.208226	231	1	13424665
Direct additive	0.270722	232	1	13479337
Direct additive	0.500762	233	1	13502382
Direct additive	0.0756765	234	1	13604065
Direct additive	0.37731	235	1	13629822
Direct additive	0.352029	236	1	13683389
Direct additive	0.209937	237	1	13691064
Direct additive	0.234566	238	1	13716153
Direct additive	0.133432	239	1	13761431
Direct additive	0.10651	240	1	13787866
Direct additive	0.0612187	241	1	13805495
Direct additive	0.217775	242	1	13880999
Direct additive	0.488979	243	1	13955997
Direct additive	0.0329941	244	1	14017062
Direct additive	0.35693	245	1	14060408
Direct additive	0.148483	246	1	14068312
Direct additive	1.07482	247	1	14093224
Direct additive	1.07482	248	1	14099180
Direct additive	1.18814	249	1	14242876
Direct additive	0.961985	250	1	14281316
Direct additive	0.448743	251	1	14316730
Direct additive	0.98197	252	1	14350183
Direct additive	1.21825	253	1	14372243
Direct additive	0.758516	254	1	14421144
Direct additive	0.410715	255	1	14454422
Direct additive	0.0437705	256	1	14691551
Direct additive	0.0151295	257	1	14722371
Direct additive	0.117938	258	1	14771579
Direct additive	0.123287	259	1	14844219
Direct additive	1.23154	260	1	14898732
Direct additive	0.52967	261	1	14935560
Direct additive	0.237038	262	1	14970746
Direct additive	0.426003	263	1	15017620
Direct additive	0.193336	264	1	15117118
Direct additive	0.145582	265	1	15135359
Direct additive	0.517922	266	1	15143338
Direct additive	0.15136	267	1	15237402
Direct additive	0.19105	268	1	15274271
Direct additive	0.0400688	269	1	15306352
Direct additive	0.570913	270	1	15357384
Direct additive	0.380614	271	1	15371516
Direct additive	0.0327186	272	1	15447703
Direct additive	1.36755	273	1	15566031
Direct additive	0.29965	274	1	15619006
Direct additive	0.230984	275	1	15697768
Direct additive	0.622144	276	1	15765887
Direct additive	0.486541	277	1	15853511
Direct additive	0.213264	278	1	15881949
Direct additive	0.930186	279	1	15889525
Direct additive	0.469351	280	1	15948720
Direct additive	0.19186	281	1	16008656
Direct additive	0.190711	282	1	16064349
Direct additive	0.233715	283	1	16100207
Direct additive	0.0188305	284	1	16176988
Direct additive	0.0176134	285	1	16229069
Direct additive	0.244853	286	1	16272811
Direct additive	0.710737	287	1	16343115
Direct additive	0.296612	288	1	16378991
Direct additive	0.954478	289	1	16465248
Direct additive	0.835244	290	1	16474302
Direct additive	0.554767	291	1	16586526
Direct additive	1.40421	292	1	16650999
Direct additive	2.38393	293	1	16712240
Direct additive	0.111208	294	1	16721832
Direct additive	0.469711	295	1	16766315
Direct additive	0.210021	296	1	16801673
Direct additive	0.567392	297	1	16810918
Direct additive	1.34752	298	1	16855865
Direct additive	0.893601	299	1	16899077
Direct additive	0.77042	300	1	16948266
Direct additive	0.967214	301	1	17003571
Direct additive	0.179212	302	1	17038771
Direct additive	0.0224438	303	1	17097896
Direct additive	1.19501	304	1	17151167
Direct additive	0.139402	305	1	17180199
Direct additive	0.0433473	306	1	17278400
Direct additive	0.430576	307	1	17283773
Direct additive	1.116	308	1	17354256
Direct additive	1.88783	309	1	17361209
Direct additive	0.656017	310	1	17403806
Direct additive	0.107484	311	1	17473274
Direct additive	0.000772531	312	1	17503500
Direct additive	0.19063	313	1	17701635
Direct additive	0.0928663	314	1	17729311
Direct additive	0.263554	315	1	17884528
Direct additive	0.637863	316	1	17904198
Direct additive	2.40462	317	1	17964972
Direct additive	0.0454153	318	1	18049756
Direct additive	0.0771656	319	1	18240132
Direct additive	0.228586	320	1	18298255
Direct additive	0.359981	321	1	18320945
Direct additive	1.23528	322	1	18469241
Direct additive	1.22355	323	1	18494158
Direct additive	1.63991	324	1	18522490
Direct additive	0.0664755	325	1	18582753
Direct additive	0.529543	326	1	18632538
Direct additive	0.64434	327	1	18668192
Direct additive	0.0623023	328	1	18695502
Direct additive	0.804285	329	1	18800532
Direct additive	1.05855	330	1	18803224
Direct additive	0.599875	331	1	18908522
Direct additive	0.192933	332	1	18960866
Direct additive	0.318099	333	1	19003874
Direct additive	0.761667	334	1	19027134
Direct additive	1.12492	335	1	19048510
Direct additive	0.0348003	336	1	19087646
Direct additive	0.146596	337	1	19146157
Direct additive	0.0784485	338	1	19214192
Direct additive	0.540573	339	1	19277933
Direct additive	0.236304	340	1	19294016
Direct additive	0.35786	341	1	19319317
Direct additive	0.350763	342	1	19395411
Direct additive	0.0527501	343	1	19474701
Direct additive	0.934536	344	1	19534848
Direct additive	0.0612532	345	1	19600047
Direct additive	0.848763	346	1	19642265
Direct additive	0.0425301	347	1	19654996
Direct additive	1.48764	348	1	19716867
Direct additive	0.728232	349	1	19742061
Direct additive	0.571775	350	1	19774888
Direct additive	0.425759	351	1	19882225
Direct additive	0.59646	352	1	19939524
Direct additive	1.54803	353	1	19970769
Direct additive	0.0612711	354	1	20014904
Direct additive	0.63337	355	1	20049561
Direct additive	0.549154	356	1	20099767
Direct additive	0.364836	357	1	20130161
Direct additive	0.079354	358	1	20250859
Direct additive	0.14597	359	1	20305262
Direct additive	0.167405	360	1	20792252
Direct additive	0.730596	361	1	20860757
Direct additive	0.354386	362	1	20948352
Direct additive	0.240516	363	1	21034048
Direct additive	0.149623	364	1	21132185
Direct additive	0.712277	365	1	21338000
Direct additive	0.665917	366	1	21480663
Direct additive	0.897393	367	1	21485616
Direct additive	0.910988	368	1	21598497
Direct additive	1.93552	369	1	21654955
Direct additive	0.379464	370	1	21837886
Direct additive	0.845095	371	1	21950469
Direct additive	1.28679	372	1	21959783
Direct additive	1.28679	373	1	21973809
Direct additive	0.639748	374	1	22071304
Direct additive	0.00413615	375	1	22122845
Direct additive	0.331868	376	1	22136099
Direct additive	1.01966	377	1	22141488
Direct additive	1.82002	378	1	22217108
Direct additive	0.880151	379	1	22224050
Direct additive	0.082119	380	1	22280192
Direct additive	0.261479	381	1	22314998
Direct additive	0.598436	382	1	22377080
Direct additive	0.598441	383	1	22443318
Direct additive	1.02638	384	1	22521412
Direct additive	0.203698	385	1	22529742
Direct additive	1.36299	386	1	22544268
Direct additive	0.0982873	387	1	22600348
Direct additive	0.618641	388	1	22611877
Direct additive	0.459001	389	1	22642211
Direct additive	0.751301	390	1	22709544
Direct additive	0.647969	391	1	22737885
Direct additive	0.104451	392	1	22782029
Direct additive	0.40314	393	1	22837032
Direct additive	1.61958	394	1	22895020
Direct additive	0.243632	395	1	22999661
Direct additive	0.0968526	396	1	23026552
Direct additive	0.0722112	397	1	23044548
Direct additive	1.25386	398	1	23101966
Direct additive	2.2696	399	1	23213302
Direct additive	0.160823	400	1	23262754
Direct additive	0.638452	401	1	23294379
Direct additive	0.959982	402	1	23376407
Direct additive	0.304616	403	1	23438825
Direct additive	0.5769	404	1	23486511
Direct additive	0.0132718	405	1	23529383
Direct additive	0.324642	406	1	23552875
Direct additive	0.134267	407	1	23651580
Direct additive	0.173667	408	1	23700883
Direct additive	0.0705395	409	1	23709900
Direct additive	0.0337307	410	1	23739280
Direct additive	0.0702685	411	1	23846290
Direct additive	0.554199	412	1	23878767
Direct additive	0.0610067	413	1	23888952
Direct additive	0.251757	414	1	23952498
Direct additive	0.305784	415	1	24015521
Direct additive	0.325387	416	1	24104855
Direct additive	0.325387	417	1	24135839
Direct additive	0.399444	418	1	24149451
Direct additive	0.473763	419	1	24181124
Direct additive	0.249926	420	1	24332025
Direct additive	0.288417	421	1	24362394
Direct additive	0.175636	422	1	24422906
Direct additive	0.89354	423	1	24538073
Direct additive	1.25619	424	1	24578785
Direct additive	0.182124	425	1	24593299
Direct additive	2.29689	426	1	24832808
Direct additive	0.23841	427	1	25190083
Direct additive	0.0341107	428	1	25206423
Direct additive	0.22299	429	1	25319915
Direct additive	0.0604999	430	1	25458108
Direct additive	0.387259	431	1	25520349
Direct additive	0.0287164	432	1	25552735
Direct additive	0.0631755	433	1	25561238
Direct additive	0.0592768	434	1	25643415
Direct additive	0.0592768	435	1	25666754
Direct additive	1.6927	436	1	25750178
Direct additive	0.740913	437	1	25783422
Direct additive	0.306122	438	1	25807080
Direct additive	0.347388	439	1	25850121
Direct additive	0.123031	440	1	25854799
Direct additive	0.205816	441	1	25879029
Direct additive	0.108576	442	1	25925373
Direct additive	0.170528	443	1	25932152
Direct additive	0.114559	444	1	25994480
Direct additive	1.42538	445	1	26222577
Direct additive	0.835319	446	1	26395324
Direct additive	0.802648	447	1	26431692
Direct additive	0.183427	448	1	26441707
Direct additive	0.920342	449	1	26662513
Direct additive	0.102111	450	1	26751408
Direct additive	0.0238414	451	1	26812077
Direct additive	0.0694105	452	1	26849693
Direct additive	0.141214	453	1	26901948
Direct additive	0.0157513	454	1	26952987
Direct additive	0.222522	455	1	26975517
Direct additive	0.415405	456	1	27039579
Direct additive	0.305615	457	1	27120678
Direct additive	0.354282	458	1	27185908
Direct additive	0.325387	459	1	27255901
Direct additive	1.68921	460	1	27275897
Direct additive	0.936855	461	1	27287535
Direct additive	0.113398	462	1	27333681
Direct additive	0.206038	463	1	27398178
Direct additive	0.606099	464	1	27468042
Direct additive	0.323672	465	1	27602180
Direct additive	1.00831	466	1	27653531
Direct additive	2.44865	467	1	27779337
Direct additive	0.56291	468	1	27855241
Direct additive	0.0587768	469	1	27895772
Direct additive	0.098086	470	1	28053649
Direct additive	0.548285	471	1	28125498
Direct additive	0.120465	472	1	28171796
Direct additive	0.0401105	473	1	28191610
Direct additive	0.151195	474	1	28221350
Direct additive	0.611963	475	1	28318326
Direct additive	0.496246	476	1	28342811
Direct additive	0.335937	477	1	28351421
Direct additive	0.377427	478	1	28392308
Direct additive	0.189096	479	1	28442294
Direct additive	0.131453	480	1	28475105
Direct additive	0.208939	481	1	28558011
Direct additive	0.00482846	482	1	28591520
Direct additive	0.272646	483	1	28647777
Direct additive	0.762682	484	1	28706320
Direct additive	0.636762	485	1	28748336
Direct additive	0.578477	486	1	28785578
Direct additive	0.6078	487	1	28795354
Direct additive	0.00117006	488	1	28918937
Direct additive	0.471985	489	1	28979692
Direct additive	0.0638291	490	1	29058211
Direct additive	0.929823	491	1	29081376
Direct additive	0.355237	492	1	29110758
Direct additive	1.25235	493	1	29139418
Direct additive	0.958425	494	1	29201615
Direct additive	0.487692	495	1	29252531
Direct additive	0.0612113	496	1	29347753
Direct additive	0.517516	497	1	29407784
Direct additive	0.000861049	498	1	29458419
Direct additive	0.199074	499	1	29581185
Direct additive	1.96512	500	1	29587606
Direct additive	0.404026	501	1	29668504
Direct additive	0.813511	502	1	29695048
Direct additive	2.00546	503	1	29742664
Direct additive	0.0519983	504	1	29815556
Direct additive	0.76719	505	1	29914606
Direct additive	0.335473	506	1	30096508
Direct additive	2.04134	507	1	30116646
Direct additive	0.351341	508	1	30143388
Direct additive	0.78048	509	1	30230748
Direct additive	1.52633	510	1	30289572
Direct additive	1.41779	511	1	30326020
Direct additive	0.0113673	512	1	30425582
Direct additive	0.100137	513	1	30433365
Direct additive	0.408173	514	1	30493193
Direct additive	0.451429	515	1	30549250
Direct additive	0.016452	516	1	30599438
Direct additive	0.372828	517	1	30634108
Direct additive	0.228886	518	1	30721079
Direct additive	0.584767	519	1	30731456
Direct additive	0.0195004	520	1	30753893
Direct additive	0.114883	521	1	30814041
Direct additive	0.061987	522	1	30840800
Direct additive	0.19449	523	1	31007858
Direct additive	0.0675737	524	1	31064860
Direct additive	0.0114424	525	1	31102078
Direct additive	0.468323	526	1	31172198
Direct additive	0.21618	527	1	31191159
Direct additive	0.014012	528	1	31234220
Direct additive	0.149427	529	1	31288760
Direct additive	0.948241	530	1	31359136
Direct additive	0.413642	531	1	31397543
Direct additive	0.0173924	532	1	31490350
Direct additive	0.144437	533	1	31522785
Direct additive	0.236544	534	1	31561046
Direct additive	0.159052	535	1	31587474
Direct additive	0.246468	536	1	31631166
Direct additive	0.104402	537	1	31654151
Direct additive	0.0391278	538	1	31730380
Direct additive	0.2304	539	1	31768869
Direct additive	0.4168	540	1	31870673
Direct additive	0.0399566	541	1	31918917
Direct additive	0.236508	542	1	31986697
Direct additive	0.156678	543	1	31993079
Direct additive	0.228077	544	1	32034706
Direct additive	0.332254	545	1	32068787
Direct additive	0.711494	546	1	32089372
Direct additive	0.815607	547	1	32125973
Direct additive	0.147478	548	1	32165462
Direct additive	0.116035	549	1	32210437
Direct additive	0.136809	550	1	32301465
Direct additive	0.0492265	551	1	32341489
Direct additive	0.0441722	552	1	32427554
Direct additive	0.246961	553	1	32468399
Direct additive	0.224592	554	1	32522770
Direct additive	0.120253	555	1	32555703
Direct additive	0.871962	556	1	32593767
Direct additive	0.355174	557	1	32629936
Direct additive	0.190579	558	1	32665395
Direct additive	0.5869	559	1	32731085
Direct additive	1.39311	560	1	32775568
Direct additive	1.07598	561	1	32810494
Direct additive	0.0735473	562	1	32871895
Direct additive	0.506459	563	1	32915213
Direct additive	0.117911	564	1	33019228
Direct additive	0.293673	565	1	33071830
Direct additive	0.00870156	566	1	33134760
Direct additive	0.460004	567	1	33218923
Direct additive	0.0517581	568	1	33236108
Direct additive	0.0332183	569	1	33295297
Direct additive	0.350514	570	1	33308065
Direct additive	0.175508	571	1	33355888
Direct additive	0.00645219	572	1	33411858
Direct additive	0.228919	573	1	33449730
Direct additive	0.885755	574	1	33493053
Direct additive	0.418535	575	1	33596869
Direct additive	0.61861	576	1	33644281
Direct additive	0.667924	577	1	33683222
Direct additive	0.143878	578	1	33745198
Direct additive	0.0140582	579	1	33806609
Direct additive	0.261561	580	1	33829792
Direct additive	0.731565	581	1	33947907
Direct additive	0.424173	582	1	34014733
Direct additive	0.436042	583	1	34057911
Direct additive	0.261199	584	1	34067382
Direct additive	0.470628	585	1	34118937
Direct additive	0.266212	586	1	34179162
Direct additive	0.244316	587	1	34246092
Direct additive	0.0895734	588	1	34301440
Direct additive	0.254507	589	1	34428884
Direct additive	0.822835	590	1	34480574
Direct additive	0.740433	591	1	34659473
Direct additive	0.499299	592	1	34689399
Direct additive	0.293671	593	1	34731590
Direct additive	0.157793	594	1	34769254
Direct additive	0.0418337	595	1	34815815
Direct additive	1.14434	596	1	34828018
Direct additive	2.73676	597	1	34864190
Direct additive	0.738253	598	1	34903072
Direct additive	0.278567	599	1	34917135
Direct additive	0.112348	600	1	34965090
Direct additive	2.50974	601	1	34984758
Direct additive	0.418625	602	1	35037755
Direct additive	0.135226	603	1	35085108
Direct additive	0.779742	604	1	35121626
Direct additive	0.306324	605	1	35171601
Direct additive	0.420391	606	1	35229200
Direct additive	2.01507	607	1	35287583
Direct additive	0.0637863	608	1	35305689
Direct additive	0.974223	609	1	35619965
Direct additive	0.188659	610	1	35661180
Direct additive	0.161711	611	1	35765365
Direct additive	0.0471692	612	1	35833194
Direct additive	0.963185	613	1	35856500
Direct additive	0.169223	614	1	35921824
Direct additive	0.587146	615	1	36083524
Direct additive	0.421545	616	1	36174703
Direct additive	0.317597	617	1	36310036
Direct additive	0.0248799	618	1	36315734
Direct additive	0.119716	619	1	36376231
Direct additive	1.63329	620	1	36391159
Direct additive	2.54232	621	1	36443661
Direct additive	0.791609	622	1	36579980
Direct additive	0.265165	623	1	36780273
Direct additive	0.729034	624	1	36813076
Direct additive	1.00068	625	1	36866270
Direct additive	1.06763	626	1	36893614
Direct additive	0.201954	627	1	36951943
Direct additive	0.442746	628	1	36969515
Direct additive	0.442746	629	1	37007146
Direct additive	0.433041	630	1	37297296
Direct additive	0.747432	631	1	37304186
Direct additive	0.693934	632	1	37328210
Direct additive	1.38836	633	1	37434408
Direct additive	0.00910014	634	1	37481382
Direct additive	0.00910014	635	1	37504986
Direct additive	0.96843	636	1	37533058
Direct additive	0.343134	637	1	37577304
Direct additive	0.213995	638	1	37638661
Direct additive	1.26806	639	1	37697116
Direct additive	1.05096	640	1	37738909
Direct additive	0.312354	641	1	37776100
Direct additive	0.233326	642	1	37827930
Direct additive	0.129909	643	1	37888645
Direct additive	0.592191	644	1	37914792
Direct additive	0.439335	645	1	37949929
Direct additive	0.542232	646	1	38003251
Direct additive	1.01403	647	1	38049463
Direct additive	1.27224	648	1	38056915
Direct additive	1.54698	649	1	38095589
Direct additive	0.140335	650	1	38127685
Direct additive	0.095799	651	1	38170719
Direct additive	0.0942934	652	1	38191431
Direct additive	0.0647786	653	1	38202816
Direct additive	1.13838	654	1	38247279
Direct additive	0.357701	655	1	38284914
Direct additive	1.3221	656	1	38295575
Direct additive	0.462997	657	1	38313103
Direct additive	0.141239	658	1	38337673
Direct additive	0.249913	659	1	38363048
Direct additive	0.515491	660	1	38467737
Direct additive	0.638727	661	1	38589079
Direct additive	0.288715	662	1	38690672
Direct additive	0.289306	663	1	38758317
Direct additive	0.00327339	664	1	38809812
Direct additive	0.347089	665	1	38842224
Direct additive	0.103813	666	1	38868294
Direct additive	0.448367	667	1	38896655
Direct additive	0.451733	668	1	38960363
Direct additive	0.155084	669	1	39002554
Direct additive	1.23214	670	1	39113171
Direct additive	0.391841	671	1	39147338
Direct additive	1.12904	672	1	39155079
Direct additive	0.479768	673	1	39163386
Direct additive	0.254644	674	1	39170317
Direct additive	1.217	675	1	39226937
Direct additive	0.038467	676	1	39292694
Direct additive	0.038467	677	1	39305439
Direct additive	1.61454	678	1	39333421
Direct additive	1.59821	679	1	39376128
Direct additive	1.59821	680	1	39415988
Direct additive	1.35396	681	1	39455736
Direct additive	0.616857	682	1	39487206
Direct additive	0.0761629	683	1	39510589
Direct additive	0.173094	684	1	39575615
Direct additive	1.15696	685	1	39668878
Direct additive	0.822608	686	1	39699299
Direct additive	0.0743639	687	1	39740431
Direct additive	0.133445	688	1	39829283
Direct additive	1.55004	689	1	39862092
Direct additive	0.116996	690	1	39908351
Direct additive	0.125554	691	1	40006226
Direct additive	0.941313	692	1	40070699
Direct additive	1.3647	693	1	40126436
Direct additive	0.0192722	694	1	40138825
Direct additive	0.203018	695	1	40190989
Direct additive	0.00216512	696	1	40223705
Direct additive	1.10602	697	1	40258923
Direct additive	0.05937	698	1	40294532
Direct additive	0.24473	699	1	40358818
Direct additive	0.0940277	700	1	40403784
Direct additive	0.959594	701	1	40410060
Direct additive	1.15966	702	1	40438064
Direct additive	0.975035	703	1	40519569
Direct additive	0.203428	704	1	40535514
Direct additive	1.20465	705	1	40617392
Direct additive	0.0407097	706	1	40632790
Direct additive	1.73522	707	1	40649784
Direct additive	0.430811	708	1	40710509
Direct additive	0.0857309	709	1	40761554
Direct additive	0.0129995	710	1	40787782
Direct additive	0.196742	711	1	40823201
Direct additive	0.254197	712	1	40872239
Direct additive	1.42497	713	1	41045334
Direct additive	2.3234	714	1	41057142
Direct additive	1.38118	715	1	41143987
Direct additive	0.337476	716	1	41178968
Direct additive	0.543497	717	1	41287082
Direct additive	0.224711	718	1	41335132
Direct additive	0.610953	719	1	41424489
Direct additive	0.28705	720	1	41456605
Direct additive	0.216105	721	1	41492360
Direct additive	0.0140886	722	1	41545764
Direct additive	0.0564209	723	1	41564355
Direct additive	0.0957304	724	1	41602942
Direct additive	0.999348	725	1	41687916
Direct additive	0.423347	726	1	41714742
Direct additive	0.212701	727	1	41837170
Direct additive	0.326908	728	1	41922812
Direct additive	0.206551	729	1	41961495
Direct additive	0.264504	730	1	41997167
Direct additive	0.068343	731	1	42108474
Direct additive	0.526028	732	1	42128684
Direct additive	0.461512	733	1	42383135
Direct additive	0.454903	734	1	42431526
Direct additive	0.0591884	735	1	42470458
Direct additive	1.13601	736	1	42495087
Direct additive	1.00174	737	1	42594579
Direct additive	0.313243	738	1	42656182
Direct additive	0.564733	739	1	42686806
Direct additive	0.427936	740	1	42737432
Direct additive	0.0213007	741	1	42856505
Direct additive	0.362543	742	1	42866899
Direct additive	0.470069	743	1	42883692
Direct additive	0.339949	744	1	42890145
Direct additive	1.42996	745	1	43069450
Direct additive	0.215962	746	1	43120030
Direct additive	0.215962	747	1	43127535
Direct additive	0.506478	748	1	43223584
Direct additive	0.0560878	749	1	43289777
Direct additive	0.463714	750	1	43376092
Direct additive	0.28513	751	1	43452165
Direct additive	0.294134	752	1	43480604
Direct additive	0.292441	753	1	43738147
Direct additive	0.65414	754	1	43808890
Direct additive	0.384146	755	1	43827197
Direct additive	0.412686	756	1	43914646
Direct additive	0.0931306	757	1	44026375
Direct additive	0.0451926	758	1	44116873
Direct additive	0.0719261	759	1	44190462
Direct additive	0.476805	760	1	44226437
Direct additive	0.4577	761	1	44262410
Direct additive	0.132163	762	1	44322623
Direct additive	0.264662	763	1	44438055
Direct additive	0.515134	764	1	44477844
Direct additive	0.252442	765	1	44521375
Direct additive	0.15035	766	1	44556454
Direct additive	0.0893906	767	1	44603325
Direct additive	0.140748	768	1	44681816
Direct additive	0.662338	769	1	44750512
Direct additive	0.12404	770	1	44779226
Direct additive	0.127073	771	1	44825237
Direct additive	0.0602285	772	1	44851437
Direct additive	0.160872	773	1	44859968
Direct additive	0.398521	774	1	44932568
Direct additive	0.415968	775	1	44966662
Direct additive	0.252386	776	1	45000954
Direct additive	0.258831	777	1	45161695
Direct additive	0.508207	778	1	45188524
Direct additive	0.865595	779	1	45196769
Direct additive	0.908441	780	1	45243918
Direct additive	0.594083	781	1	45300804
Direct additive	0.42555	782	1	45347887
Direct additive	0.860007	783	1	45398046
Direct additive	0.475371	784	1	45445043
Direct additive	0.97234	785	1	45510988
Direct additive	0.565057	786	1	45566434
Direct additive	0.780443	787	1	45606454
Direct additive	0.984533	788	1	45661974
Direct additive	0.401147	789	1	45758020
Direct additive	0.00977048	790	1	45803728
Direct additive	0.336534	791	1	45866593
Direct additive	0.614774	792	1	46013940
Direct additive	1.4288	793	1	46142764
Direct additive	0.130051	794	1	46183594
Direct additive	0.341807	795	1	46197717
Direct additive	0.214881	796	1	46354569
Direct additive	0.236621	797	1	46405823
Direct additive	0.0768977	798	1	46419637
Direct additive	0.367998	799	1	46443244
Direct additive	0.3617	800	1	46511856
Direct additive	0.272808	801	1	46542493
Direct additive	0.274371	802	1	46675988
Direct additive	0.114646	803	1	46818281
Direct additive	0.56601	804	1	46874115
Direct additive	0.0186771	805	1	46956837
Direct additive	1.50935	806	1	46988666
Direct additive	0.135382	807	1	47026546
Direct additive	0.0222353	808	1	47048984
Direct additive	0.0066245	809	1	47166473
Direct additive	0.0114843	810	1	47199195
Direct additive	0.479121	811	1	47230217
Direct additive	1.29555	812	1	47261090
Direct additive	0.322291	813	1	47300571
Direct additive	0.115981	814	1	47348063
Direct additive	0.331184	815	1	47471165
Direct additive	0.0257921	816	1	47543632
Direct additive	0.217668	817	1	47555156
Direct additive	0.415973	818	1	47578607
Direct additive	0.0891629	819	1	47636818
Direct additive	0.833305	820	1	47710802
Direct additive	0.209591	821	1	47747760
Direct additive	0.204127	822	1	47803936
Direct additive	0.206128	823	1	47811544
Direct additive	0.336584	824	1	47892591
Direct additive	0.0955342	825	1	47904031
Direct additive	0.563352	826	1	48071822
Direct additive	0.335189	827	1	48232943
Direct additive	0.272681	828	1	48262273
Direct additive	0.0470919	829	1	48274172
Direct additive	0.0542213	830	1	48332675
Direct additive	0.786189	831	1	48354976
Direct additive	0.809246	832	1	48393355
Direct additive	0.240724	833	1	48452612
Direct additive	0.152891	834	1	48491110
Direct additive	0.261467	835	1	48509514
Direct additive	0.424425	836	1	48621125
Direct additive	0.205969	837	1	48636255
Direct additive	0.202537	838	1	48710862
Direct additive	0.465249	839	1	48769836
Direct additive	0.60453	840	1	48843181
Direct additive	0.705894	841	1	48976600
Direct additive	0.28187	842	1	49056164
Direct additive	0.0511895	843	1	49123644
Direct additive	1.03626	844	1	49191082
Direct additive	0.281746	845	1	49216343
Direct additive	0.177601	846	1	49368000
Direct additive	0.285099	847	1	49424003
Direct additive	0.821681	848	1	49440961
Direct additive	0.457154	849	1	49600341
Direct additive	0.223445	850	1	49645045
Direct additive	0.609725	851	1	49686118
Direct additive	0.0985194	852	1	49698300
Direct additive	0.696185	853	1	49772455
Direct additive	0.31374	854	1	49788536
Direct additive	0.399713	855	1	49870684
Direct additive	0.543057	856	1	49897092
Direct additive	0.0232924	857	1	49932372
Direct additive	0.819401	858	1	50083890
Direct additive	0.386724	859	1	50120343
Direct additive	0.00674905	860	1	50168432
Direct additive	0.0131862	861	1	50204860
Direct additive	0.540144	862	1	50229647
Direct additive	0.450463	863	1	50250861
Direct additive	0.325399	864	1	50306410
Direct additive	0.383358	865	1	50316433
Direct additive	0.29681	866	1	50373341
Direct additive	0.150664	867	1	50412664
Direct additive	0.880349	868	1	50465210
Direct additive	0.181589	869	1	50494736
Direct additive	0.494101	870	1	50555666
Direct additive	0.881906	871	1	50596811
Direct additive	0.0347385	872	1	50621736
Direct additive	0.274371	873	1	50766596
Direct additive	0.0373644	874	1	50820873
Direct additive	0.107695	875	1	50859612
Direct additive	0.816017	876	1	50914168
Direct additive	0.816017	877	1	50927430
Direct additive	1.30975	878	1	50951986
Direct additive	0.123583	879	1	51095438
Direct additive	0.022595	880	1	51131612
Direct additive	0.0605783	881	1	51148490
Direct additive	0.602391	882	1	51261221
Direct additive	0.700319	883	1	51396124
Direct additive	0.775372	884	1	51449360
Direct additive	0.175	885	1	51530320
Direct additive	0.218357	886	1	51590592
Direct additive	0.248599	887	1	51646151
Direct additive	0.00967457	888	1	51675055
Direct additive	0.000296803	889	1	51729237
Direct additive	0.681226	890	1	51787802
Direct additive	0.424997	891	1	51915484
Direct additive	0.600085	892	1	51940898
Direct additive	1.4836	893	1	51946782
Direct additive	0.0819324	894	1	51972706
Direct additive	0.460241	895	1	52011976
Direct additive	0.072532	896	1	52045116
Direct additive	0.577238	897	1	52118283
Direct additive	1.13936	898	1	52149039
Direct additive	0.109145	899	1	52381551
Direct additive	0.178516	900	1	52407771
Direct additive	0.654438	901	1	52454161
Direct additive	0.721258	902	1	52484108
Direct additive	0.00857819	903	1	52559137
Direct additive	0.198367	904	1	52599367
Direct additive	0.00406157	905	1	52604897
Direct additive	0.187931	906	1	52630864
Direct additive	0.106708	907	1	52750780
Direct additive	0.37051	908	1	52850429
Direct additive	0.116848	909	1	53024458
Direct additive	0.138863	910	1	53074711
Direct additive	0.658515	911	1	53103139
Direct additive	0.817632	912	1	53124616
Direct additive	0.934313	913	1	53162188
Direct additive	0.82876	914	1	53204423
Direct additive	0.879748	915	1	53234840
Direct additive	0.841633	916	1	53285316
Direct additive	0.326007	917	1	53355068
Direct additive	1.07322	918	1	53385876
Direct additive	1.36304	919	1	53434614
Direct additive	0.118299	920	1	53522129
Direct additive	0.130474	921	1	53538666
Direct additive	1.19259	922	1	53597841
Direct additive	0.295345	923	1	53668236
Direct additive	1.02044	924	1	53703835
Direct additive	0.765053	925	1	53773014
Direct additive	0.0749709	926	1	53875325
Direct additive	0.381932	927	1	53988591
Direct additive	0.283122	928	1	54052331
Direct additive	0.836719	929	1	54152286
Direct additive	0.444663	930	1	54170411
Direct additive	0.518184	931	1	54232979
Direct additive	0.137873	932	1	54625392
Direct additive	0.920539	933	1	54660528
Direct additive	0.16378	934	1	54730309
Direct additive	0.00845672	935	1	54769787
Direct additive	0.000546728	936	1	54828729
Direct additive	0.0538565	937	1	54942118
Direct additive	1.2564	938	1	55009756
Direct additive	0.449902	939	1	55099580
Direct additive	0.359389	940	1	55133477
Direct additive	0.533155	941	1	55179920
Direct additive	0.325675	942	1	55200354
Direct additive	0.0226561	943	1	55355187
Direct additive	0.291562	944	1	55391260
Direct additive	0.00545246	945	1	55427546
Direct additive	1.26949	946	1	55510393
Direct additive	0.237804	947	1	55523410
Direct additive	0.103021	948	1	55553416
Direct additive	0.358537	949	1	55626796
Direct additive	0.242641	950	1	55664172
Direct additive	0.302291	951	1	55702139
Direct additive	0.62401	952	1	55759528
Direct additive	0.234565	953	1	55807319
Direct additive	0.41025	954	1	55845405
Direct additive	0.198796	955	1	55884312
Direct additive	0.286964	956	1	55899592
Direct additive	0.244298	957	1	55959313
Direct additive	0.0657532	958	1	55989663
Direct additive	1.21252	959	1	56017782
Direct additive	0.829221	960	1	56067723
Direct additive	1.79116	961	1	56091191
Direct additive	0.177232	962	1	56097434
Direct additive	0.677911	963	1	56144857
Direct additive	0.973498	964	1	56176827
Direct additive	0.309891	965	1	56273963
Direct additive	0.810329	966	1	56341293
Direct additive	0.151555	967	1	56395820
Direct additive	0.0915066	968	1	56437438
Direct additive	1.09489	969	1	56514297
Direct additive	0.0852611	970	1	56550698
Direct additive	0.194698	971	1	56660215
Direct additive	0.0376391	972	1	56743803
Direct additive	0.0544057	973	1	56805859
Direct additive	0.392695	974	1	56971923
Direct additive	0.127806	975	1	56993351
Direct additive	0.0748431	976	1	57039707
Direct additive	0.113769	977	1	57147186
Direct additive	1.03385	978	1	57249759
Direct additive	0.0833742	979	1	57283179
Direct additive	0.196226	980	1	57316101
Direct additive	0.577294	981	1	57368619
Direct additive	0.292008	982	1	57375472
Direct additive	0.683466	983	1	57434877
Direct additive	1.16894	984	1	57453746
Direct additive	0.163563	985	1	57580356
Direct additive	0.448966	986	1	57612556
Direct additive	0.306985	987	1	57643572
Direct additive	0.134505	988	1	57676142
Direct additive	0.445074	989	1	57704929
Direct additive	0.331497	990	1	57739410
Direct additive	0.0329362	991	1	57783473
Direct additive	0.0550634	992	1	57789949
Direct additive	0.220417	993	1	57981823
Direct additive	0.20726	994	1	58019251
Direct additive	0.391298	995	1	58042507
Direct additive	0.391298	996	1	58050812
Direct additive	0.299584	997	1	58124042
Direct additive	0.374758	998	1	58141169
Direct additive	0.198808	999	1	58242663
Direct additive	0.329591	1000	1	58277276
Direct additive	0.24142	1001	1	58332201
Direct additive	0.559643	1002	1	58438952
Direct additive	0.136445	1003	1	58520705
Direct additive	0.424511	1004	1	58544339
Direct additive	0.428043	1005	1	58877037
Direct additive	0.257224	1006	1	58936648
Direct additive	0.479788	1007	1	58985824
Direct additive	0.370393	1008	1	59013931
Direct additive	0.395582	1009	1	59062240
Direct additive	0.112345	1010	1	59150635
Direct additive	0.131275	1011	1	59181313
Direct additive	0.101212	1012	1	59258183
Direct additive	0.0273701	1013	1	59293075
Direct additive	0.626266	1014	1	59326649
Direct additive	1.32185	1015	1	59519142
Direct additive	0.573045	1016	1	59561164
Direct additive	0.694325	1017	1	59608814
Direct additive	0.0437496	1018	1	59642266
Direct additive	0.120497	1019	1	59710492
Direct additive	1.02722	1020	1	59831598
Direct additive	0.0169409	1021	1	59862914
Direct additive	0.495483	1022	1	59894711
Direct additive	0.216921	1023	1	59936310
Direct additive	0.242788	1024	1	59977394
Direct additive	1.37214	1025	1	60020071
Direct additive	1.73085	1026	1	60052445
Direct additive	0.0509585	1027	1	60076655
Direct additive	0.129334	1028	1	60208397
Direct additive	0.131197	1029	1	60244829
Direct additive	0.342561	1030	1	60274233
Direct additive	0.380524	1031	1	60305144
Direct additive	0.211352	1032	1	60401908
Direct additive	0.19686	1033	1	60448835
Direct additive	0.422668	1034	1	60570061
Direct additive	0.614767	1035	1	60617512
Direct additive	0.632006	1036	1	60661313
Direct additive	0.0381948	1037	1	60719214
Direct additive	1.51196	1038	1	60764702
Direct additive	0.108081	1039	1	60803303
Direct additive	0.44507	1040	1	60858552
Direct additive	0.0120075	1041	1	60949928
Direct additive	0.107716	1042	1	60991252
Direct additive	0.836774	1043	1	61023038
Direct additive	0.306442	1044	1	61029206
Direct additive	0.239389	1045	1	61082391
Direct additive	0.885438	1046	1	61113705
Direct additive	0.185861	1047	1	61219785
Direct additive	0.120363	1048	1	61239969
Direct additive	0.741964	1049	1	61259262
Direct additive	0.958886	1050	1	61306219
Direct additive	0.195129	1051	1	61397709
Direct additive	0.204627	1052	1	61589657
Direct additive	0.259249	1053	1	61680002
Direct additive	1.09443	1054	1	61818624
Direct additive	1.09669	1055	1	61839975
Direct additive	0.172305	1056	1	61941750
Direct additive	0.197825	1057	1	61967006
Direct additive	0.362905	1058	1	62032114
Direct additive	0.504745	1059	1	62094159
Direct additive	0.297184	1060	1	62260508
Direct additive	0.317286	1061	1	62319550
Direct additive	0.25896	1062	1	62401101
Direct additive	0.315191	1063	1	62406588
Direct additive	0.0168222	1064	1	62518130
Direct additive	1.15426	1065	1	62573805
Direct additive	0.378258	1066	1	62602229
Direct additive	1.1327	1067	1	62610092
Direct additive	0.0273811	1068	1	62652092
Direct additive	0.0273811	1069	1	62660714
Direct additive	0.366515	1070	1	62731658
Direct additive	0.354371	1071	1	62864207
Direct additive	0.0624821	1072	1	62885134
Direct additive	0.343738	1073	1	62928540
Direct additive	0.169028	1074	1	62997737
Direct additive	0.112093	1075	1	63226954
Direct additive	0.134	1076	1	63252034
Direct additive	0.134	1077	1	63289944
Direct additive	0.112336	1078	1	63378161
Direct additive	0.124244	1079	1	63455167
Direct additive	0.274015	1080	1	63465803
Direct additive	0.40718	1081	1	63606388
Direct additive	0.0656596	1082	1	63618003
Direct additive	0.112071	1083	1	63725875
Direct additive	0.10366	1084	1	63763325
Direct additive	0.0607122	1085	1	63783748
Direct additive	1.22136	1086	1	63804532
Direct additive	0.564207	1087	1	63863563
Direct additive	0.0855681	1088	1	63895607
Direct additive	0.531984	1089	1	63931126
Direct additive	0.124154	1090	1	63979161
Direct additive	0.0153696	1091	1	64042426
Direct additive	0.0220085	1092	1	64054097
Direct additive	0.372677	1093	1	64062877
Direct additive	0.0153696	1094	1	64101392
Direct additive	1.13855	1095	1	64147391
Direct additive	0.445901	1096	1	64240267
Direct additive	0.0350387	1097	1	64262992
Direct additive	0.199012	1098	1	64314437
Direct additive	0.223463	1099	1	64434227
Direct additive	0.591021	1100	1	64525530
Direct additive	0.078148	1101	1	64544751
Direct additive	0.113666	1102	1	64669871
Direct additive	0.216671	1103	1	64813680
Direct additive	0.225216	1104	1	64845386
Direct additive	0.0622297	1105	1	64887512
Direct additive	0.133732	1106	1	64935295
Direct additive	0.0395357	1107	1	64969397
Direct additive	0.00323809	1108	1	64998865
Direct additive	0.105321	1109	1	65155713
Direct additive	1.07813	1110	1	65189897
Direct additive	0.32427	1111	1	65274379
Direct additive	0.286657	1112	1	65287267
Direct additive	0.349701	1113	1	65296058
Direct additive	0.266439	1114	1	65336184
Direct additive	0.189689	1115	1	65387487
Direct additive	0.658155	1116	1	65418828
Direct additive	0.095799	1117	1	65439839
Direct additive	0.0213626	1118	1	65485724
Direct additive	0.266138	1119	1	65507097
Direct additive	0.0198567	1120	1	65591079
Direct additive	0.605565	1121	1	65627452
Direct additive	0.735297	1122	1	65759214
Direct additive	0.871736	1123	1	65961827
Direct additive	0.039496	1124	1	66052500
Direct additive	0.28799	1125	1	66062361
Direct additive	0.104748	1126	1	66069685
Direct additive	0.470655	1127	1	66135670
Direct additive	0.0256866	1128	1	66167450
Direct additive	0.260512	1129	1	66217100
Direct additive	0.114709	1130	1	66312038
Direct additive	0.461423	1131	1	66327417
Direct additive	0.283422	1132	1	66489472
Direct additive	0.0454817	1133	1	66523701
Direct additive	0.884232	1134	1	66643167
Direct additive	0.25843	1135	1	66676657
Direct additive	1.38139	1136	1	66736830
Direct additive	1.59965	1137	1	66787044
Direct additive	0.12418	1138	1	66819497
Direct additive	0.15756	1139	1	66872738
Direct additive	0.45996	1140	1	66892920
Direct additive	0.340653	1141	1	66940400
Direct additive	0.367036	1142	1	66993139
Direct additive	0.367036	1143	1	67018785
Direct additive	0.156972	1144	1	67062156
Direct additive	0.143488	1145	1	67105217
Direct additive	0.882436	1146	1	67114515
Direct additive	0.17749	1147	1	67216137
Direct additive	0.18716	1148	1	67259774
Direct additive	0.234091	1149	1	67303097
Direct additive	0.0848845	1150	1	67431170
Direct additive	0.741725	1151	1	67499306
Direct additive	0.0194729	1152	1	67563681
Direct additive	0.606007	1153	1	67611620
Direct additive	0.377362	1154	1	67729246
Direct additive	0.456185	1155	1	67778014
Direct additive	0.61916	1156	1	67833761
Direct additive	1.40461	1157	1	67889219
Direct additive	0.0848291	1158	1	67946009
Direct additive	0.0586688	1159	1	67978136
Direct additive	0.699716	1160	1	68019190
Direct additive	0.701696	1161	1	68061632
Direct additive	0.551281	1162	1	68101447
Direct additive	0.311819	1163	1	68118567
Direct additive	0.10556	1164	1	68190751
Direct additive	0.424931	1165	1	68199001
Direct additive	1.07666	1166	1	68250822
Direct additive	0.158097	1167	1	68284272
Direct additive	0.413906	1168	1	68333165
Direct additive	1.40779	1169	1	68457284
Direct additive	0.502724	1170	1	68548146
Direct additive	0.510796	1171	1	68607496
Direct additive	0.265715	1172	1	68619837
Direct additive	0.31537	1173	1	68632937
Direct additive	0.155272	1174	1	68752161
Direct additive	0.654817	1175	1	68846100
Direct additive	0.231544	1176	1	68996791
Direct additive	0.231544	1177	1	69004560
Direct additive	0.123796	1178	1	69011516
Direct additive	0.655265	1179	1	69084171
Direct additive	0.829777	1180	1	69150214
Direct additive	0.466284	1181	1	69193825
Direct additive	0.458655	1182	1	69204205
Direct additive	0.476134	1183	1	69280847
Direct additive	0.148604	1184	1	69327178
Direct additive	0.441182	1185	1	69391174
Direct additive	0.396613	1186	1	69437793
Direct additive	0.198299	1187	1	69473267
Direct additive	0.364741	1188	1	69559494
Direct additive	0.937007	1189	1	69612097
Direct additive	0.134507	1190	1	69657697
Direct additive	0.134507	1191	1	69691810
Direct additive	0.242489	1192	1	69741133
Direct additive	0.122319	1193	1	69793512
Direct additive	0.122319	1194	1	69799470
Direct additive	0.183325	1195	1	69916433
Direct additive	0.645275	1196	1	69981980
Direct additive	0.0221988	1197	1	69989039
Direct additive	0.142341	1198	1	69995240
Direct additive	0.0153623	1199	1	70013511
Direct additive	0.00938462	1200	1	70044230
Direct additive	0.343902	1201	1	70100975
Direct additive	0.215012	1202	1	70142145
Direct additive	1.07038	1203	1	70190365
Direct additive	0.294115	1204	1	70246598
Direct additive	0.356987	1205	1	70280560
Direct additive	0.372132	1206	1	70324117
Direct additive	0.119976	1207	1	70334455
Direct additive	0.116161	1208	1	70356171
Direct additive	0.436528	1209	1	70431200
Direct additive	0.425456	1210	1	70435140
Direct additive	0.678216	1211	1	70480554
Direct additive	0.0203568	1212	1	70518848
Direct additive	0.440746	1213	1	70569291
Direct additive	0.00204452	1214	1	70617497
Direct additive	0.258381	1215	1	70631985
Direct additive	0.0133126	1216	1	70792653
Direct additive	0.267775	1217	1	70912898
Direct additive	0.705247	1218	1	70933572
Direct additive	0.090661	1219	1	70973689
Direct additive	0.525994	1220	1	71057388
Direct additive	0.356359	1221	1	71117363
Direct additive	0.0177792	1222	1	71166529
Direct additive	0.0177792	1223	1	71181766
Direct additive	1.76341	1224	1	71190350
Direct additive	0.125381	1225	1	71236376
Direct additive	0.0766898	1226	1	71290013
Direct additive	0.136332	1227	1	71354857
Direct additive	0.690096	1228	1	71366139
Direct additive	0.0964431	1229	1	71414691
Direct additive	0.57464	1230	1	71447272
Direct additive	0.284911	1231	1	71477783
Direct additive	0.665489	1232	1	71535484
Direct additive	0.152766	1233	1	71570769
Direct additive	0.152766	1234	1	71578681
Direct additive	0.219697	1235	1	71650763
Direct additive	0.362734	1236	1	71693666
Direct additive	1.12467	1237	1	71754163
Direct additive	0.749167	1238	1	71774014
Direct additive	0.614164	1239	1	71843629
Direct additive	0.217407	1240	1	71869036
Direct additive	0.159382	1241	1	71970611
Direct additive	0.100225	1242	1	72040528
Direct additive	0.663229	1243	1	72079374
Direct additive	0.942392	1244	1	72165449
Direct additive	0.0479154	1245	1	72291726
Direct additive	0.0133869	1246	1	72312738
Direct additive	0.160117	1247	1	72343138
Direct additive	0.502181	1248	1	72378271
Direct additive	0.390895	1249	1	72399188
Direct additive	0.357529	1250	1	72419560
Direct additive	0.977638	1251	1	72478142
Direct additive	0.867096	1252	1	72510225
Direct additive	0.904751	1253	1	72536561
Direct additive	0.667769	1254	1	72545093
Direct additive	0.619656	1255	1	72616420
Direct additive	0.105555	1256	1	72643799
Direct additive	0.336596	1257	1	72679557
Direct additive	0.467572	1258	1	72735114
Direct additive	1.55674	1259	1	72861751
Direct additive	1.54953	1260	1	72872132
Direct additive	0.815654	1261	1	72936525
Direct additive	0.099623	1262	1	72974534
Direct additive	1.00782	1263	1	73058889
Direct additive	0.0484748	1264	1	73168961
Direct additive	0.475553	1265	1	73223929
Direct additive	0.554116	1266	1	73326851
Direct additive	2.07151	1267	1	73381470
Direct additive	0.887766	1268	1	73510006
Direct additive	0.311362	1269	1	73578078
Direct additive	0.559572	1270	1	73625083
Direct additive	1.01744	1271	1	73661601
Direct additive	1.01184	1272	1	73688296
Direct additive	0.0655856	1273	1	73737661
Direct additive	1.49972	1274	1	73770555
Direct additive	1.36156	1275	1	73832050
Direct additive	0.431799	1276	1	73852424
Direct additive	0.124152	1277	1	73905075
Direct additive	0.235424	1278	1	73928927
Direct additive	0.103581	1279	1	73950758
Direct additive	0.613151	1280	1	74004005
Direct additive	0.26137	1281	1	74048985
Direct additive	0.326645	1282	1	74086729
Direct additive	0.313159	1283	1	74118775
Direct additive	0.104574	1284	1	74174078
Direct additive	0.149087	1285	1	74196516
Direct additive	0.0369704	1286	1	74239114
Direct additive	0.025353	1287	1	74286134
Direct additive	0.0170843	1288	1	74316221
Direct additive	0.786489	1289	1	74358135
Direct additive	0.935668	1290	1	74386588
Direct additive	0.109529	1291	1	74416132
Direct additive	0.255914	1292	1	74452679
Direct additive	0.23232	1293	1	74482904
Direct additive	0.105742	1294	1	74542343
Direct additive	0.157661	1295	1	74586289
Direct additive	0.759141	1296	1	74677114
Direct additive	0.345878	1297	1	74711142
Direct additive	0.297262	1298	1	74749423
Direct additive	0.0210047	1299	1	74807121
Direct additive	0.0161199	1300	1	74838197
Direct additive	0.19653	1301	1	74891045
Direct additive	0.493599	1302	1	74912012
Direct additive	0.33308	1303	1	74956724
Direct additive	0.471924	1304	1	75012204
Direct additive	0.275392	1305	1	75070015
Direct additive	0.135932	1306	1	75126173
Direct additive	0.0200253	1307	1	75153452
Direct additive	1.0973	1308	1	75192173
Direct additive	0.72551	1309	1	75206630
Direct additive	0.255517	1310	1	75262964
Direct additive	0.114744	1311	1	75281943
Direct additive	0.146096	1312	1	75341506
Direct additive	0.226962	1313	1	75397890
Direct additive	0.275579	1314	1	75461619
Direct additive	0.141268	1315	1	75639963
Direct additive	0.326244	1316	1	75696998
Direct additive	0.227701	1317	1	75741027
Direct additive	0.193257	1318	1	75777697
Direct additive	0.442405	1319	1	75815312
Direct additive	0.771862	1320	1	75867923
Direct additive	0.419098	1321	1	75937545
Direct additive	0.28529	1322	1	75981581
Direct additive	0.0714599	1323	1	76041981
Direct additive	0.161598	1324	1	76132926
Direct additive	0.102963	1325	1	76184718
Direct additive	0.070078	1326	1	76197141
Direct additive	0.144841	1327	1	76240639
Direct additive	0.394364	1328	1	76272189
Direct additive	0.316216	1329	1	76328774
Direct additive	0.138599	1330	1	76344893
Direct additive	0.893701	1331	1	76354339
Direct additive	0.0723329	1332	1	76441533
Direct additive	0.145314	1333	1	76481339
Direct additive	0.346624	1334	1	76487437
Direct additive	0.304349	1335	1	76506342
Direct additive	0.586351	1336	1	76560800
Direct additive	1.03205	1337	1	76584668
Direct additive	0.134351	1338	1	76642422
Direct additive	0.961104	1339	1	76692575
Direct additive	0.313159	1340	1	76772898
Direct additive	0.528965	1341	1	76783276
Direct additive	0.262825	1342	1	76789549
Direct additive	0.048233	1343	1	76809785
Direct additive	0.247835	1344	1	76851929
Direct additive	0.039886	1345	1	76890451
Direct additive	0.148447	1346	1	76942179
Direct additive	0.258419	1347	1	76974896
Direct additive	0.645755	1348	1	77058688
Direct additive	0.235455	1349	1	77119540
Direct additive	0.299013	1350	1	77144038
Direct additive	0.0469861	1351	1	77159199
Direct additive	1.12067	1352	1	77288926
Direct additive	0.569425	1353	1	77305957
Direct additive	0.305053	1354	1	77366538
Direct additive	0.509248	1355	1	77373450
Direct additive	0.268374	1356	1	77434263
Direct additive	0.44976	1357	1	77466451
Direct additive	0.00385205	1358	1	77524676
Direct additive	1.18339	1359	1	77578198
Direct additive	0.0251563	1360	1	77624196
Direct additive	0.903822	1361	1	77674263
Direct additive	1.47267	1362	1	77723842
Direct additive	0.0700419	1363	1	77761384
Direct additive	0.00481526	1364	1	77794629
Direct additive	0.368011	1365	1	77832426
Direct additive	0.845853	1366	1	77865875
Direct additive	0.0973248	1367	1	77901680
Direct additive	0.806467	1368	1	77946622
Direct additive	0.39164	1369	1	78033046
Direct additive	0.240798	1370	1	78138102
Direct additive	0.127896	1371	1	78176803
Direct additive	0.550113	1372	1	78249058
Direct additive	1.11449	1373	1	78272945
Direct additive	0.758677	1374	1	78299588
Direct additive	0.176436	1375	1	78353554
Direct additive	0.00801341	1376	1	78369193
Direct additive	0.0458008	1377	1	78427125
Direct additive	0.213569	1378	1	78442559
Direct additive	0.0106038	1379	1	78508259
Direct additive	0.00202747	1380	1	78575361
Direct additive	0.462685	1381	1	78674493
Direct additive	0.31768	1382	1	78731819
Direct additive	0.229131	1383	1	78751964
Direct additive	0.177909	1384	1	78793657
Direct additive	0.291932	1385	1	78890570
Direct additive	0.391066	1386	1	78915501
Direct additive	0.869771	1387	1	79000555
Direct additive	0.422009	1388	1	79028365
Direct additive	0.503041	1389	1	79081549
Direct additive	0.16554	1390	1	79128920
Direct additive	0.482669	1391	1	79145610
Direct additive	0.789945	1392	1	79165670
Direct additive	0.132715	1393	1	79236253
Direct additive	0.132715	1394	1	79242848
Direct additive	0.262212	1395	1	79314963
Direct additive	1.06897	1396	1	79349702
Direct additive	0.0630002	1397	1	79379319
Direct additive	0.571233	1398	1	79406401
Direct additive	0.420393	1399	1	79438294
Direct additive	0.44125	1400	1	79539160
Direct additive	1.22214	1401	1	79569865
Direct additive	0.341379	1402	1	79748706
Direct additive	0.0934367	1403	1	79805119
Direct additive	0.192677	1404	1	79964281
Direct additive	0.217327	1405	1	80131555
Direct additive	0.531417	1406	1	80172324
Direct additive	0.843	1407	1	80242341
Direct additive	0.038819	1408	1	80284491
Direct additive	0.0960483	1409	1	80333863
Direct additive	0.137647	1410	1	80341429
Direct additive	0.625788	1411	1	80435976
Direct additive	0.0864173	1412	1	80455249
Direct additive	0.769229	1413	1	80462880
Direct additive	0.381148	1414	1	80619620
Direct additive	0.0678877	1415	1	80630686
Direct additive	1.43951	1416	1	80650928
Direct additive	0.21316	1417	1	80705932
Direct additive	0.348525	1418	1	80723243
Direct additive	0.138071	1419	1	80801999
Direct additive	1.12315	1420	1	80844133
Direct additive	0.449289	1421	1	80963823
Direct additive	1.61845	1422	1	80998054
Direct additive	0.218041	1423	1	81010755
Direct additive	0.0519849	1424	1	81059668
Direct additive	0.124321	1425	1	81089531
Direct additive	0.427472	1426	1	81220840
Direct additive	0.122062	1427	1	81272998
Direct additive	0.00917296	1428	1	81327180
Direct additive	0.175084	1429	1	81402726
Direct additive	0.497065	1430	1	81421911
Direct additive	0.187519	1431	1	81505102
Direct additive	0.267347	1432	1	81567844
Direct additive	0.886242	1433	1	81866465
Direct additive	0.477374	1434	1	81948808
Direct additive	0.355967	1435	1	81992877
Direct additive	0.809985	1436	1	82336824
Direct additive	0.414135	1437	1	82464627
Direct additive	0.0784624	1438	1	82596554
Direct additive	0.0456266	1439	1	82670212
Direct additive	0.0232469	1440	1	82704829
Direct additive	0.921294	1441	1	82717853
Direct additive	0.322052	1442	1	82765953
Direct additive	0.541955	1443	1	82806808
Direct additive	0.0275829	1444	1	82850731
Direct additive	0.152042	1445	1	82880405
Direct additive	0.083647	1446	1	82925316
Direct additive	0.115605	1447	1	82955829
Direct additive	0.304327	1448	1	83030137
Direct additive	1.00069	1449	1	83128477
Direct additive	0.701007	1450	1	83187690
Direct additive	0.729298	1451	1	83289515
Direct additive	0.373023	1452	1	83340112
Direct additive	0.248843	1453	1	83375883
Direct additive	0.040831	1454	1	83431817
Direct additive	0.748991	1455	1	83469881
Direct additive	0.305458	1456	1	83484772
Direct additive	0.33254	1457	1	83519640
Direct additive	1.48572	1458	1	83563690
Direct additive	0.806372	1459	1	83594732
Direct additive	0.196333	1460	1	83650202
Direct additive	0.112137	1461	1	83692731
Direct additive	0.000308429	1462	1	83730074
Direct additive	0.828752	1463	1	83761564
Direct additive	0.284382	1464	1	83794520
Direct additive	0.616574	1465	1	83818945
Direct additive	0.244885	1466	1	83860686
Direct additive	0.0846303	1467	1	83915763
Direct additive	0.699706	1468	1	83961313
Direct additive	1.47318	1469	1	83998834
Direct additive	0.0620992	1470	1	84029037
Direct additive	0.494231	1471	1	84092855
Direct additive	0.0602689	1472	1	84127512
Direct additive	0.161929	1473	1	84392176
Direct additive	0.813743	1474	1	84444718
Direct additive	0.526342	1475	1	84492285
Direct additive	0.434985	1476	1	84590398
Direct additive	0.0109007	1477	1	84628393
Direct additive	0.783143	1478	1	84751715
Direct additive	0.242394	1479	1	84811837
Direct additive	1.18773	1480	1	84871417
Direct additive	0.205695	1481	1	84970296
Direct additive	0.551488	1482	1	85046228
Direct additive	1.03803	1483	1	85089367
Direct additive	0.818384	1484	1	85093711
Direct additive	0.0954076	1485	1	85154340
Direct additive	0.377204	1486	1	85189599
Direct additive	0.168516	1487	1	85405694
Direct additive	0.548389	1488	1	85430810
Direct additive	0.470306	1489	1	85489916
Direct additive	0.557677	1490	1	85505828
Direct additive	0.761712	1491	1	85575532
Direct additive	0.491318	1492	1	85608555
Direct additive	1.15535	1493	1	85628149
Direct additive	0.118517	1494	1	85653903
Direct additive	0.361625	1495	1	85661101
Direct additive	0.0517225	1496	1	85720864
Direct additive	0.430899	1497	1	85951129
Direct additive	0.430899	1498	1	85983765
Direct additive	0.326545	1499	1	86015861
Direct additive	0.0407839	1500	1	86082330
Direct additive	0.128929	1501	1	86094095
Direct additive	0.183542	1502	1	86240644
Direct additive	0.36368	1503	1	86265405
Direct additive	0.788376	1504	1	86292889
Direct additive	1.18593	1505	1	86350067
Direct additive	0.734415	1506	1	86361777
Direct additive	0.0586606	1507	1	86429939
Direct additive	0.652972	1508	1	86468358
Direct additive	0.0998916	1509	1	86516534
Direct additive	0.0457144	1510	1	86560524
Direct additive	0.172316	1511	1	86584794
Direct additive	0.23117	1512	1	86763070
Direct additive	0.914429	1513	1	86821768
Direct additive	0.95602	1514	1	86839261
Direct additive	0.30231	1515	1	86876495
Direct additive	0.515652	1516	1	86961345
Direct additive	0.185717	1517	1	86976407
Direct additive	0.695498	1518	1	87023604
Direct additive	0.526934	1519	1	87036274
Direct additive	0.501014	1520	1	87090505
Direct additive	0.371156	1521	1	87121341
Direct additive	0.273992	1522	1	87129126
Direct additive	0.21001	1523	1	87155887
Direct additive	0.117972	1524	1	87179228
Direct additive	0.0728965	1525	1	87216343
Direct additive	0.468202	1526	1	87384757
Direct additive	0.137472	1527	1	87484166
Direct additive	0.00528863	1528	1	87663846
Direct additive	0.913724	1529	1	87709264
Direct additive	0.22452	1530	1	87753155
Direct additive	0.90345	1531	1	87791568
Direct additive	0.318576	1532	1	87826285
Direct additive	0.0455864	1533	1	87955210
Direct additive	0.0376278	1534	1	88050421
Direct additive	0.734508	1535	1	88132568
Direct additive	0.0198141	1536	1	88167112
Direct additive	0.170699	1537	1	88177674
Direct additive	0.0198141	1538	1	88186660
Direct additive	0.800026	1539	1	88287498
Direct additive	0.562844	1540	1	88337592
Direct additive	0.366587	1541	1	88366446
Direct additive	1.05334	1542	1	88406801
Direct additive	0.128076	1543	1	88453996
Direct additive	0.389391	1544	1	88483339
Direct additive	0.000895161	1545	1	88490420
Direct additive	0.299637	1546	1	88536013
Direct additive	0.631837	1547	1	88557612
Direct additive	0.569642	1548	1	88671146
Direct additive	0.371804	1549	1	88723370
Direct additive	0.221239	1550	1	88759553
Direct additive	0.428888	1551	1	88803441
Direct additive	0.0321982	1552	1	88859875
Direct additive	0.109914	1553	1	88931534
Direct additive	0.170549	1554	1	88975436
Direct additive	0.597746	1555	1	89040555
Direct additive	0.374363	1556	1	89419206
Direct additive	0.0830881	1557	1	89509677
Direct additive	0.139849	1558	1	89592162
Direct additive	0.218508	1559	1	89631863
Direct additive	0.495912	1560	1	89681874
Direct additive	0.0501117	1561	1	89696490
Direct additive	0.708674	1562	1	89740243
Direct additive	0.529684	1563	1	89777123
Direct additive	0.218508	1564	1	89903889
Direct additive	0.168922	1565	1	89930085
Direct additive	0.56607	1566	1	90001077
Direct additive	0.613507	1567	1	90073375
Direct additive	0.780845	1568	1	90099232
Direct additive	0.175452	1569	1	90142887
Direct additive	0.424036	1570	1	90160936
Direct additive	0.536319	1571	1	90211328
Direct additive	0.0776261	1572	1	90257337
Direct additive	1.75729	1573	1	90358877
Direct additive	0.742301	1574	1	90407084
Direct additive	0.0691389	1575	1	90491969
Direct additive	0.271812	1576	1	90535317
Direct additive	0.375369	1577	1	90594316
Direct additive	0.520025	1578	1	90630943
Direct additive	0.937976	1579	1	90657982
Direct additive	0.197519	1580	1	90705417
Direct additive	0.343588	1581	1	90743591
Direct additive	0.17698	1582	1	90784257
Direct additive	0.512185	1583	1	90847435
Direct additive	0.48486	1584	1	90909802
Direct additive	0.48486	1585	1	90916173
Direct additive	0.165434	1586	1	91102925
Direct additive	0.0242476	1587	1	91170203
Direct additive	0.157902	1588	1	91207938
Direct additive	1.57888	1589	1	91367178
Direct additive	0.994118	1590	1	91573814
Direct additive	0.0580745	1591	1	91720577
Direct additive	0.556597	1592	1	91765644
Direct additive	0.0304527	1593	1	91794880
Direct additive	0.0455963	1594	1	91863473
Direct additive	0.0367125	1595	1	91870258
Direct additive	0.848454	1596	1	91907618
Direct additive	0.267998	1597	1	91951411
Direct additive	0.0683186	1598	1	91968198
Direct additive	1.13048	1599	1	92108779
Direct additive	0.0177362	1600	1	92157812
Direct additive	0.205756	1601	1	92199225
Direct additive	0.706941	1602	1	92258956
Direct additive	0.642511	1603	1	92306480
Direct additive	0.0169259	1604	1	92346134
Direct additive	0.356954	1605	1	92379263
Direct additive	0.104548	1606	1	92399048
Direct additive	1.91112	1607	1	92516153
Direct additive	0.541858	1608	1	92531392
Direct additive	1.19	1609	1	92570801
Direct additive	1.40249	1610	1	92689655
Direct additive	0.575833	1611	1	92704734
Direct additive	1.40851	1612	1	92766266
Direct additive	0.223205	1613	1	92805470
Direct additive	0.523435	1614	1	92861378
Direct additive	0.238295	1615	1	92929578
Direct additive	0.816813	1616	1	92984329
Direct additive	0.133121	1617	1	93015294
Direct additive	0.280609	1618	1	93028256
Direct additive	0.171248	1619	1	93164296
Direct additive	0.309806	1620	1	93191123
Direct additive	0.00182382	1621	1	93238731
Direct additive	0.100069	1622	1	93325284
Direct additive	0.00181177	1623	1	93367571
Direct additive	0.422346	1624	1	93395366
Direct additive	0.107293	1625	1	93453076
Direct additive	0.445254	1626	1	93500218
Direct additive	0.339425	1627	1	93561901
Direct additive	0.369213	1628	1	93638496
Direct additive	0.205229	1629	1	93676624
Direct additive	0.319936	1630	1	93712074
Direct additive	0.238403	1631	1	93755255
Direct additive	1.04226	1632	1	93793548
Direct additive	0.168772	1633	1	93851367
Direct additive	0.208987	1634	1	93940341
Direct additive	0.177685	1635	1	94039355
Direct additive	0.885878	1636	1	94050486
Direct additive	0.715405	1637	1	94162391
Direct additive	0.788498	1638	1	94206987
Direct additive	1.33038	1639	1	94217619
Direct additive	0.449664	1640	1	94289129
Direct additive	0.25162	1641	1	94310141
Direct additive	0.360202	1642	1	94332471
Direct additive	0.464376	1643	1	94377572
Direct additive	0.516677	1644	1	94466756
Direct additive	0.138869	1645	1	94498911
Direct additive	0.498983	1646	1	94526647
Direct additive	1.53531	1647	1	94550859
Direct additive	0.769611	1648	1	94645894
Direct additive	0.784764	1649	1	94722198
Direct additive	0.199376	1650	1	94731106
Direct additive	0.0081726	1651	1	94793784
Direct additive	0.0937987	1652	1	94802323
Direct additive	0.115087	1653	1	94806594
Direct additive	0.00335553	1654	1	94837526
Direct additive	0.228841	1655	1	94940617
Direct additive	0.1708	1656	1	94993712
Direct additive	0.0787314	1657	1	95153594
Direct additive	0.499477	1658	1	95172795
Direct additive	0.00602583	1659	1	95265747
Direct additive	0.249892	1660	1	95369397
Direct additive	0.584312	1661	1	95455819
Direct additive	0.497469	1662	1	95497214
Direct additive	0.167321	1663	1	95578747
Direct additive	0.842748	1664	1	95617371
Direct additive	0.575996	1665	1	95629807
Direct additive	0.0074338	1666	1	95740733
Direct additive	0.205026	1667	1	95758285
Direct additive	0.620528	1668	1	95792924
Direct additive	0.00841697	1669	1	95846720
Direct additive	0.884331	1670	1	95879017
Direct additive	0.189335	1671	1	95939100
Direct additive	0.0552344	1672	1	95967558
Direct additive	0.0155329	1673	1	96005302
Direct additive	0.35908	1674	1	96067482
Direct additive	1.12847	1675	1	96084447
Direct additive	0.911492	1676	1	96168515
Direct additive	0.524257	1677	1	96216737
Direct additive	0.174686	1678	1	96223081
Direct additive	0.402757	1679	1	96329082
Direct additive	0.0434277	1680	1	96341598
Direct additive	0.201957	1681	1	96346369
Direct additive	0.823397	1682	1	96402236
Direct additive	1.51759	1683	1	96412845
Direct additive	0.0829677	1684	1	96426120
Direct additive	0.217905	1685	1	96463784
Direct additive	0.0303085	1686	1	96782015
Direct additive	0.25796	1687	1	96798052
Direct additive	0.218623	1688	1	96806235
Direct additive	0.748925	1689	1	96860276
Direct additive	0.657838	1690	1	96909929
Direct additive	0.540109	1691	1	97033682
Direct additive	0.0178348	1692	1	97192711
Direct additive	0.0193282	1693	1	97209577
Direct additive	0.096022	1694	1	97278922
Direct additive	0.102156	1695	1	97314205
Direct additive	0.215507	1696	1	97472681
Direct additive	0.529265	1697	1	97501025
Direct additive	0.0400749	1698	1	97563934
Direct additive	0.231582	1699	1	97580021
Direct additive	1.08508	1700	1	97627565
Direct additive	0.527993	1701	1	97688412
Direct additive	0.915412	1702	1	97777084
Direct additive	0.2104	1703	1	97808486
Direct additive	0.00945882	1704	1	97853329
Direct additive	0.498882	1705	1	97882373
Direct additive	0.0598337	1706	1	97987628
Direct additive	0.0584801	1707	1	98024109
Direct additive	0.352066	1708	1	98034129
Direct additive	0.625967	1709	1	98089781
Direct additive	0.53506	1710	1	98117138
Direct additive	0.352157	1711	1	98142631
Direct additive	0.231116	1712	1	98211805
Direct additive	0.10882	1713	1	98252334
Direct additive	0.677833	1714	1	98259388
Direct additive	0.0495702	1715	1	98412220
Direct additive	0.143661	1716	1	98476073
Direct additive	0.601416	1717	1	98554933
Direct additive	0.27922	1718	1	98698690
Direct additive	0.408916	1719	1	98778433
Direct additive	0.619052	1720	1	98836848
Direct additive	0.0991602	1721	1	98863481
Direct additive	0.728499	1722	1	98931858
Direct additive	0.332907	1723	1	99008247
Direct additive	0.332907	1724	1	99024896
Direct additive	0.225752	1725	1	99077958
Direct additive	0.0507607	1726	1	99103421
Direct additive	0.13308	1727	1	99129941
Direct additive	0.159359	1728	1	99163058
Direct additive	0.0398844	1729	1	99223381
Direct additive	0.988318	1730	1	99283857
Direct additive	0.423676	1731	1	99393734
Direct additive	0.68752	1732	1	99470201
Direct additive	0.331461	1733	1	99545758
Direct additive	0.292793	1734	1	99667634
Direct additive	0.171742	1735	1	99687358
Direct additive	0.293614	1736	1	99799572
Direct additive	0.150737	1737	1	99832319
Direct additive	0.0971277	1738	1	99931717
Direct additive	0.230526	1739	1	99972078
Direct additive	0.0111247	1740	1	100001324
Direct additive	0.482136	1741	1	100036439
Direct additive	0.441464	1742	1	100102493
Direct additive	0.105803	1743	1	100153143
Direct additive	0.571094	1744	1	100185774
Direct additive	0.353084	1745	1	100193918
Direct additive	0.217055	1746	1	100255386
Direct additive	0.329598	1747	1	100269214
Direct additive	0.0397741	1748	1	100318127
Direct additive	0.0902863	1749	1	100350621
Direct additive	0.286632	1750	1	100408928
Direct additive	0.629799	1751	1	100417664
Direct additive	0.965251	1752	1	100477080
Direct additive	0.166359	1753	1	100506920
Direct additive	0.101177	1754	1	100644305
Direct additive	0.417457	1755	1	100661315
Direct additive	0.429248	1756	1	100713451
Direct additive	1.12484	1757	1	100878750
Direct additive	0.0271132	1758	1	101012030
Direct additive	1.73888	1759	1	101057409
Direct additive	0.794577	1760	1	101073923
Direct additive	0.27594	1761	1	101083961
Direct additive	0.0243646	1762	1	101230835
Direct additive	0.869486	1763	1	101287466
Direct additive	0.591676	1764	1	101341869
Direct additive	0.119265	1765	1	101365721
Direct additive	0.18062	1766	1	101480782
Direct additive	0.888005	1767	1	101522273
Direct additive	0.058615	1768	1	101631067
Direct additive	0.311557	1769	1	101679484
Direct additive	0.174665	1770	1	101713120
Direct additive	0.0272874	1771	1	101738222
Direct additive	1.92699	1772	1	101807443
Direct additive	1.00823	1773	1	101820263
Direct additive	0.461883	1774	1	101965756
Direct additive	0.581993	1775	1	101974915
Direct additive	2.93974	1776	1	102104656
Direct additive	0.864746	1777	1	102128665
Direct additive	0.657928	1778	1	102206246
Direct additive	0.175712	1779	1	102231394
Direct additive	2.60731	1780	1	102295523
Direct additive	0.238627	1781	1	102357366
Direct additive	1.51883	1782	1	102446435
Direct additive	0.374781	1783	1	102503523
Direct additive	0.493641	1784	1	102566589
Direct additive	1.34194	1785	1	102627977
Direct additive	0.430596	1786	1	102668217
Direct additive	0.182615	1787	1	102701689
Direct additive	0.875611	1788	1	102726016
Direct additive	0.559831	1789	1	102849446
Direct additive	0.559831	1790	1	102892031
Direct additive	0.440793	1791	1	102971821
Direct additive	2.07851	1792	1	103033811
Direct additive	0.364754	1793	1	103152324
Direct additive	0.150957	1794	1	103218252
Direct additive	0.827907	1795	1	103243578
Direct additive	0.287358	1796	1	103261698
Direct additive	1.24505	1797	1	103285629
Direct additive	0.0860761	1798	1	103330948
Direct additive	0.300636	1799	1	103379935
Direct additive	0.281556	1800	1	103452513
Direct additive	0.0688331	1801	1	103509463
Direct additive	0.678657	1802	1	103566484
Direct additive	0.125757	1803	1	103616637
Direct additive	2.13834	1804	1	103658234
Direct additive	0.226022	1805	1	103676649
Direct additive	0.272781	1806	1	103756559
Direct additive	0.844286	1807	1	103763637
Direct additive	0.217396	1808	1	103875613
Direct additive	1.23926	1809	1	103939590
Direct additive	1.21008	1810	1	103949935
Direct additive	1.58327	1811	1	103963830
Direct additive	0.0560696	1812	1	104030345
Direct additive	0.387842	1813	1	104053989
Direct additive	0.526893	1814	1	104058495
Direct additive	0.00157541	1815	1	104095671
Direct additive	0.00157541	1816	1	104137163
Direct additive	0.32194	1817	1	104227981
Direct additive	0.344719	1818	1	104286297
Direct additive	0.562601	1819	1	104374285
Direct additive	0.286084	1820	1	104387479
Direct additive	0.538735	1821	1	104485515
Direct additive	0.0467519	1822	1	104520159
Direct additive	0.373728	1823	1	104619053
Direct additive	0.166018	1824	1	104664622
Direct additive	0.50322	1825	1	104727312
Direct additive	0.697849	1826	1	104788917
Direct additive	0.171636	1827	1	104845414
Direct additive	0.235742	1828	1	104919388
Direct additive	0.316628	1829	1	105042387
Direct additive	0.655673	1830	1	105049123
Direct additive	0.208264	1831	1	105079278
Direct additive	0.750174	1832	1	105145053
Direct additive	0.299694	1833	1	105159143
Direct additive	1.34103	1834	1	105175111
Direct additive	0.193064	1835	1	105198226
Direct additive	0.0244687	1836	1	105352135
Direct additive	1.62566	1837	1	105385944
Direct additive	0.858766	1838	1	105391945
Direct additive	0.406551	1839	1	105460343
Direct additive	0.4611	1840	1	105512098
Direct additive	0.660325	1841	1	105911311
Direct additive	2.10885	1842	1	106187920
Direct additive	0.981124	1843	1	106325264
Direct additive	0.838141	1844	1	106341474
Direct additive	0.191474	1845	1	106510029
Direct additive	0.411376	1846	1	106538632
Direct additive	0.56966	1847	1	106561132
Direct additive	0.528658	1848	1	106606418
Direct additive	0.644287	1849	1	106631159
Direct additive	1.29845	1850	1	106683415
Direct additive	0.325078	1851	1	106688850
Direct additive	0.338356	1852	1	106855010
Direct additive	0.19501	1853	1	106904555
Direct additive	0.00278223	1854	1	106958340
Direct additive	0.173669	1855	1	106985571
Direct additive	0.116523	1856	1	107015051
Direct additive	1.98652	1857	1	107301581
Direct additive	0.179628	1858	1	107359930
Direct additive	0.866765	1859	1	107428243
Direct additive	0.878802	1860	1	107476127
Direct additive	1.65132	1861	1	107580381
Direct additive	1.19387	1862	1	107696790
Direct additive	0.601809	1863	1	107753302
Direct additive	1.01049	1864	1	107828025
Direct additive	2.77109	1865	1	107866754
Direct additive	0.157876	1866	1	107955452
Direct additive	0.0689444	1867	1	108001622
Direct additive	0.00255869	1868	1	108116540
Direct additive	0.117306	1869	1	108272813
Direct additive	1.27828	1870	1	108321166
Direct additive	1.0179	1871	1	108334841
Direct additive	1.0361	1872	1	108366171
Direct additive	0.134688	1873	1	108415563
Direct additive	0.0633234	1874	1	108471215
Direct additive	0.275814	1875	1	108571280
Direct additive	0.216814	1876	1	108645460
Direct additive	0.0151088	1877	1	108729065
Direct additive	0.0552819	1878	1	108828064
Direct additive	0.0539846	1879	1	108868648
Direct additive	0.686278	1880	1	108900556
Direct additive	1.07915	1881	1	108945414
Direct additive	0.467287	1882	1	108985684
Direct additive	0.935935	1883	1	109063783
Direct additive	0.588961	1884	1	109095881
Direct additive	0.733887	1885	1	109110096
Direct additive	0.962083	1886	1	109177873
Direct additive	0.78316	1887	1	109210933
Direct additive	0.486871	1888	1	109251246
Direct additive	1.26737	1889	1	109303834
Direct additive	0.294016	1890	1	109411354
Direct additive	0.970398	1891	1	109477701
Direct additive	0.300932	1892	1	109499500
Direct additive	0.370105	1893	1	109617588
Direct additive	0.0352497	1894	1	109651308
Direct additive	0.013353	1895	1	109703706
Direct additive	0.143747	1896	1	109740346
Direct additive	0.648725	1897	1	109749708
Direct additive	1.03442	1898	1	109822991
Direct additive	0.997318	1899	1	109871391
Direct additive	0.377595	1900	1	109954860
Direct additive	0.213522	1901	1	110072013
Direct additive	1.12965	1902	1	110216364
Direct additive	0.478375	1903	1	110289920
Direct additive	0.868757	1904	1	110359176
Direct additive	1.01596	1905	1	110560710
Direct additive	0.794133	1906	1	110658531
Direct additive	0.00394084	1907	1	110661295
Direct additive	0.291717	1908	1	110783607
Direct additive	0.0859842	1909	1	110797980
Direct additive	0.48614	1910	1	110869124
Direct additive	0.194647	1911	1	110928043
Direct additive	0.941747	1912	1	111128988
Direct additive	1.86754	1913	1	111150839
Direct additive	2.06293	1914	1	111189357
Direct additive	1.36024	1915	1	111269114
Direct additive	0.581681	1916	1	111404594
Direct additive	0.0872571	1917	1	111466899
Direct additive	0.0382367	1918	1	111532788
Direct additive	0.619153	1919	1	111568378
Direct additive	0.619153	1920	1	111576813
Direct additive	0.709001	1921	1	111586399
Direct additive	0.114948	1922	1	111609419
Direct additive	0.922286	1923	1	111624329
Direct additive	0.356301	1924	1	111652426
Direct additive	0.322346	1925	1	111691662
Direct additive	1.08627	1926	1	111713196
Direct additive	0.133425	1927	1	111718901
Direct additive	0.0869334	1928	1	111828371
Direct additive	1.68187	1929	1	111844148
Direct additive	0.464292	1930	1	111857157
Direct additive	0.370881	1931	1	111892027
Direct additive	0.360872	1932	1	111943848
Direct additive	0.289428	1933	1	111963966
Direct additive	0.025812	1934	1	112031715
Direct additive	0.0410056	1935	1	112078930
Direct additive	1.30762	1936	1	112137172
Direct additive	0.655087	1937	1	112167358
Direct additive	0.631266	1938	1	112252559
Direct additive	0.164544	1939	1	112312895
Direct additive	0.811288	1940	1	112353711
Direct additive	0.41302	1941	1	112387194
Direct additive	0.198387	1942	1	112576524
Direct additive	0.304184	1943	1	112600505
Direct additive	0.369342	1944	1	112661619
Direct additive	0.32881	1945	1	112935406
Direct additive	0.0491107	1946	1	113034032
Direct additive	1.14502	1947	1	113087340
Direct additive	1.79976	1948	1	113119588
Direct additive	0.720665	1949	1	113185540
Direct additive	0.136197	1950	1	113296385
Direct additive	2.4941	1951	1	113374803
Direct additive	0.446342	1952	1	113385507
Direct additive	0.0400956	1953	1	113456591
Direct additive	0.1392	1954	1	113482104
Direct additive	0.0169521	1955	1	113518047
Direct additive	0.180677	1956	1	113709435
Direct additive	0.677566	1957	1	113771148
Direct additive	0.143032	1958	1	113773533
Direct additive	0.0346206	1959	1	113815841
Direct additive	0.00328794	1960	1	113841856
Direct additive	0.675698	1961	1	113851038
Direct additive	1.97362	1962	1	113966217
Direct additive	0.103823	1963	1	113996479
Direct additive	0.119587	1964	1	114050050
Direct additive	0.453167	1965	1	114148213
Direct additive	0.570904	1966	1	114178613
Direct additive	1.35662	1967	1	114233239
Direct additive	0.227597	1968	1	114238702
Direct additive	0.8827	1969	1	114271495
Direct additive	0.8827	1970	1	114279671
Direct additive	0.0532347	1971	1	114350872
Direct additive	0.354789	1972	1	114440744
Direct additive	0.429556	1973	1	114485857
Direct additive	0.0312747	1974	1	114575211
Direct additive	0.596887	1975	1	114611008
Direct additive	1.41377	1976	1	114652213
Direct additive	0.55527	1977	1	114704140
Direct additive	0.274773	1978	1	114766836
Direct additive	0.10221	1979	1	114785821
Direct additive	0.183002	1980	1	114824235
Direct additive	0.736985	1981	1	114864403
Direct additive	0.435907	1982	1	114937787
Direct additive	0.473444	1983	1	114945876
Direct additive	0.19013	1984	1	114969911
Direct additive	0.284918	1985	1	114991297
Direct additive	0.0462809	1986	1	115056184
Direct additive	2.52738	1987	1	115091200
Direct additive	0.350926	1988	1	115131726
Direct additive	0.171847	1989	1	115232883
Direct additive	0.654681	1990	1	115323591
Direct additive	0.347926	1991	1	115358497
Direct additive	0.498044	1992	1	115399713
Direct additive	0.946606	1993	1	115442303
Direct additive	0.581711	1994	1	115486814
Direct additive	0.049447	1995	1	115538946
Direct additive	2.4512	1996	1	115561511
Direct additive	0.387088	1997	1	115617466
Direct additive	1.09603	1998	1	115678837
[truncated: 80,206 more rows]

## Sheet: Supplementary Table 4
Supplementary Table 4. weight and effect of each SNP for direct additive and maternal genetic effects on birth weight
effect	snp	chr	pos	snp_effect	weight
Direct additive	1	1	52854	-4.18885e-05	1.06911
Direct additive	2	1	81978	3.15941e-05	1.02724
Direct additive	3	1	204694	2.74183e-06	0.918432
Direct additive	4	1	315497	-1.5077e-05	0.963467
Direct additive	5	1	401196	-3.65357e-05	1.04713
Direct additive	6	1	489045	-7.4618e-06	0.93541
Direct additive	7	1	580814	-1.02202e-05	0.945477
Direct additive	8	1	643628	4.50486e-05	1.08231
Direct additive	9	1	748143	1.70655e-05	0.97093
Direct additive	10	1	785434	3.8086e-05	1.05345
Direct additive	11	1	792698	2.88578e-05	1.01639
Direct additive	12	1	912507	4.92426e-05	1.10007
Direct additive	13	1	999877	1.0057e-06	0.912265
Direct additive	14	1	1155400	-1.54712e-05	0.964941
Direct additive	15	1	1193562	-1.54712e-05	0.964941
Direct additive	16	1	1245222	-1.53102e-07	0.909252
Direct additive	17	1	1390945	4.01916e-05	1.0621
Direct additive	18	1	1406764	4.88911e-05	1.09857
Direct additive	19	1	1513820	5.57051e-05	1.128
Direct additive	20	1	1618342	2.68274e-05	1.00842
Direct additive	21	1	1738285	-1.2916e-05	0.95542
Direct additive	22	1	1883334	-2.03278e-05	0.9833
Direct additive	23	1	1904126	-1.18887e-05	0.951619
Direct additive	24	1	1949413	4.76626e-05	1.09334
Direct additive	25	1	2104223	3.23724e-05	1.03035
Direct additive	26	1	2147622	-9.54578e-06	0.943006
Direct additive	27	1	2194569	1.4114e-05	0.959873
Direct additive	28	1	2203962	2.20834e-05	0.990023
Direct additive	29	1	2225681	1.2497e-06	0.91313
Direct additive	30	1	2268988	4.03324e-05	1.06268
Direct additive	31	1	2317262	1.73624e-06	0.914855
Direct additive	32	1	2354943	1.68151e-05	0.969987
Direct additive	33	1	2484946	1.06573e-05	0.947082
Direct additive	34	1	2657803	2.35515e-05	0.995679
Direct additive	35	1	2721556	1.88682e-05	0.977746
Direct additive	36	1	2808944	3.2821e-05	1.03215
Direct additive	37	1	2838035	2.5028e-05	1.0014
Direct additive	38	1	2870378	2.86656e-05	1.01564
Direct additive	39	1	2906205	1.32318e-05	0.956592
Direct additive	40	1	3051176	1.24841e-05	0.95382
Direct additive	41	1	3089274	3.61013e-05	1.04537
Direct additive	42	1	3124748	1.30421e-06	0.913323
Direct additive	43	1	3314910	3.72797e-06	0.921954
Direct additive	44	1	3336925	2.19325e-05	0.989443
Direct additive	45	1	3398222	1.44663e-05	0.961186
Direct additive	46	1	3420990	2.06115e-05	0.984384
Direct additive	47	1	3460454	1.01834e-05	0.945342
Direct additive	48	1	3520169	1.64651e-05	0.968671
Direct additive	49	1	3585807	-4.98284e-06	0.926455
Direct additive	50	1	3599190	-1.67758e-05	0.969839
Direct additive	51	1	3666516	-1.82467e-06	0.915169
Direct additive	52	1	3815116	-4.42354e-06	0.924446
Direct additive	53	1	3839440	-3.84176e-05	1.05481
Direct additive	54	1	3979626	-2.49414e-05	1.00106
Direct additive	55	1	4002045	-3.1357e-05	1.0263
Direct additive	56	1	4067600	1.77434e-05	0.973488
Direct additive	57	1	4098040	-2.38266e-05	0.996742
Direct additive	58	1	4154546	-3.90068e-06	0.922572
Direct additive	59	1	4174901	5.05085e-06	0.926699
Direct additive	60	1	4246644	-2.96078e-05	1.01936
Direct additive	61	1	4254004	-1.97985e-05	0.981283
Direct additive	62	1	4263142	-5.39298e-05	1.12026
Direct additive	63	1	4291733	-2.77156e-05	1.0119
Direct additive	64	1	4301344	1.40823e-06	0.913691
Direct additive	65	1	4363968	-1.00468e-05	0.944841
Direct additive	66	1	4387121	1.90619e-05	0.978482
Direct additive	67	1	4426292	-1.97201e-05	0.980984
Direct additive	68	1	4561875	-2.33574e-05	0.994929
Direct additive	69	1	4605863	5.11858e-06	0.926943
Direct additive	70	1	4632159	2.95483e-06	0.919192
Direct additive	71	1	4772466	2.83288e-05	1.01431
Direct additive	72	1	4807696	1.77692e-05	0.973585
Direct additive	73	1	4887716	-1.9659e-05	0.980751
Direct additive	74	1	4951877	-9.94152e-06	0.944455
Direct additive	75	1	4998140	1.37946e-05	0.958684
Direct additive	76	1	5016766	2.95807e-05	1.01925
Direct additive	77	1	5078059	1.87814e-05	0.977417
Direct additive	78	1	5145828	-4.10316e-05	1.06557
Direct additive	79	1	5231809	1.57532e-05	0.965998
Direct additive	80	1	5238612	1.57532e-05	0.965998
Direct additive	81	1	5258389	7.03748e-06	0.933871
Direct additive	82	1	5272648	-1.58627e-06	0.914323
Direct additive	83	1	5336729	-9.17228e-06	0.94164
Direct additive	84	1	5401708	-4.07792e-05	1.06452
Direct additive	85	1	5418102	-2.29408e-05	0.993322
Direct additive	86	1	5473827	-1.63705e-05	0.968315
Direct additive	87	1	5529775	-2.40131e-05	0.997464
Direct additive	88	1	5562664	3.85306e-05	1.05527
Direct additive	89	1	5605415	3.92756e-05	1.05833
Direct additive	90	1	5682196	-1.26435e-06	0.913181
Direct additive	91	1	5729978	2.80474e-06	0.918657
Direct additive	92	1	5783685	2.39687e-05	0.997292
Direct additive	93	1	5843188	-3.42735e-05	1.03798
Direct additive	94	1	5938634	2.1906e-05	0.989341
Direct additive	95	1	6024724	-3.27821e-06	0.920346
Direct additive	96	1	6068719	1.57322e-05	0.965919
Direct additive	97	1	6148701	-4.99002e-06	0.92648
Direct additive	98	1	6231252	5.66533e-06	0.928912
Direct additive	99	1	6286448	-1.92192e-05	0.979079
Direct additive	100	1	6366323	-3.07933e-06	0.919636
Direct additive	101	1	6408448	8.96599e-07	0.911879
Direct additive	102	1	6468322	6.9838e-06	0.933677
Direct additive	103	1	6480529	-3.44843e-05	1.03883
Direct additive	104	1	6504031	-1.579e-05	0.966136
Direct additive	105	1	6555570	1.64563e-05	0.968637
Direct additive	106	1	6596126	4.00026e-05	1.06132
Direct additive	107	1	6695233	-3.50637e-06	0.921161
Direct additive	108	1	6803550	2.66073e-06	0.918143
Direct additive	109	1	6816172	2.70357e-05	1.00923
Direct additive	110	1	6832517	2.57265e-05	1.00412
Direct additive	111	1	6867954	-2.25723e-05	0.991903
Direct additive	112	1	6925078	-5.31509e-06	0.92765
Direct additive	113	1	6965862	5.66962e-06	0.928927
Direct additive	114	1	7007092	1.95057e-05	0.980168
Direct additive	115	1	7080496	3.65014e-06	0.921675
Direct additive	116	1	7171846	3.66624e-05	1.04765
Direct additive	117	1	7374669	3.21525e-05	1.02947
Direct additive	118	1	7444909	-5.2879e-05	1.1157
Direct additive	119	1	7494503	2.60141e-05	1.00524
Direct additive	120	1	7556697	8.05404e-06	0.937563
Direct additive	121	1	7572815	1.11583e-05	0.948925
Direct additive	122	1	7578311	8.2029e-06	0.938104
Direct additive	123	1	7709936	-4.9162e-05	1.09972
Direct additive	124	1	7748239	-1.4793e-05	0.962405
Direct additive	125	1	7766706	1.7639e-05	0.973093
Direct additive	126	1	7822385	3.41759e-05	1.03759
Direct additive	127	1	7874458	-2.26231e-05	0.992098
Direct additive	128	1	7939149	-7.86001e-06	0.936857
Direct additive	129	1	7956997	2.94889e-06	0.919171
Direct additive	130	1	8059661	-5.14143e-06	0.927025
Direct additive	131	1	8068287	-1.14888e-06	0.912772
Direct additive	132	1	8128844	-6.03893e-05	1.1487
Direct additive	133	1	8215106	5.33487e-05	1.11773
Direct additive	134	1	8251348	-1.33726e-05	0.957115
Direct additive	135	1	8293625	1.19159e-05	0.95172
Direct additive	136	1	8320942	3.56869e-05	1.04369
Direct additive	137	1	8332050	1.30196e-05	0.955805
Direct additive	138	1	8364799	-8.90554e-06	0.940666
Direct additive	139	1	8429256	-3.59185e-06	0.921467
Direct additive	140	1	8469331	-1.80913e-05	0.974803
Direct additive	141	1	8590717	-3.67242e-05	1.0479
Direct additive	142	1	8632095	-3.36342e-05	1.03541
Direct additive	143	1	8673690	-5.01704e-05	1.10403
Direct additive	144	1	8712926	3.66806e-05	1.04772
Direct additive	145	1	8734126	2.00272e-05	0.982154
Direct additive	146	1	8835276	3.92952e-05	1.05841
Direct additive	147	1	8978097	-3.20095e-05	1.0289
Direct additive	148	1	9059225	-1.19705e-05	0.951921
Direct additive	149	1	9128107	2.50036e-05	1.00131
Direct additive	150	1	9163620	3.98213e-06	0.922864
Direct additive	151	1	9205489	-1.58943e-05	0.966527
Direct additive	152	1	9216738	-3.92066e-06	0.922643
Direct additive	153	1	9241769	2.9404e-05	1.01855
Direct additive	154	1	9293276	2.43102e-05	0.998615
Direct additive	155	1	9441381	-6.02939e-05	1.14827
Direct additive	156	1	9493388	-1.5467e-05	0.964926
Direct additive	157	1	9514890	2.28037e-05	0.992794
Direct additive	158	1	9558392	3.52819e-06	0.921239
Direct additive	159	1	9577866	-4.42587e-05	1.07899
Direct additive	160	1	9636590	4.64265e-05	1.08811
Direct additive	161	1	9715560	-1.53434e-05	0.964463
Direct additive	162	1	9789228	-1.47091e-06	0.913914
Direct additive	163	1	9866329	-4.55453e-06	0.924916
Direct additive	164	1	9957541	-3.56978e-05	1.04374
Direct additive	165	1	10023298	-1.21435e-05	0.952561
Direct additive	166	1	10084179	6.29092e-05	1.15998
Direct additive	167	1	10103593	1.61022e-05	0.967307
Direct additive	168	1	10158329	2.91528e-05	1.01756
Direct additive	169	1	10227224	5.12746e-05	1.10877
Direct additive	170	1	10341090	6.22522e-05	1.15703
Direct additive	171	1	10372472	-3.62778e-05	1.04609
Direct additive	172	1	10381628	-4.65097e-05	1.08846
Direct additive	173	1	10436009	6.77482e-06	0.93292
Direct additive	174	1	10546581	-3.10466e-05	1.02506
Direct additive	175	1	10557584	2.79991e-05	1.01301
Direct additive	176	1	10622983	1.03727e-05	0.946037
Direct additive	177	1	10641864	1.1509e-05	0.950218
Direct additive	178	1	10728279	5.59512e-05	1.12908
Direct additive	179	1	10775824	2.93882e-05	1.01849
Direct additive	180	1	10802010	3.90496e-05	1.0574
Direct additive	181	1	10825577	-1.50614e-05	0.963408
Direct additive	182	1	10853425	-3.90405e-05	1.05736
Direct additive	183	1	10965335	8.91591e-06	0.940704
Direct additive	184	1	11106023	4.14874e-05	1.06745
Direct additive	185	1	11155061	3.28504e-05	1.03227
Direct additive	186	1	11193919	3.1586e-05	1.02721
Direct additive	187	1	11233635	-3.528e-05	1.04205
Direct additive	188	1	11240410	6.07079e-05	1.15012
Direct additive	189	1	11277100	4.74469e-06	0.925599
Direct additive	190	1	11305521	1.18819e-06	0.912912
Direct additive	191	1	11347838	-2.90691e-05	1.01723
Direct additive	192	1	11396852	-4.67187e-06	0.925337
Direct additive	193	1	11411955	1.1035e-05	0.948472
Direct additive	194	1	11513707	-3.01034e-05	1.02132
Direct additive	195	1	11527242	-1.81569e-05	0.975051
Direct additive	196	1	11569144	1.14391e-05	0.94996
Direct additive	197	1	11618911	-3.75788e-05	1.05138
Direct additive	198	1	11668576	-2.32392e-05	0.994473
Direct additive	199	1	11722412	-1.66103e-05	0.969217
Direct additive	200	1	11747642	1.58208e-05	0.966252
Direct additive	201	1	11768264	-3.20689e-05	1.02914
Direct additive	202	1	11852254	-2.32012e-05	0.994327
Direct additive	203	1	11914995	-3.43108e-06	0.920892
Direct additive	204	1	11941633	1.56761e-06	0.914257
Direct additive	205	1	11982306	-1.38278e-05	0.958807
Direct additive	206	1	12057574	2.37926e-05	0.996611
Direct additive	207	1	12071038	2.23234e-05	0.990945
Direct additive	208	1	12178419	1.20537e-05	0.952229
Direct additive	209	1	12216650	6.46129e-06	0.931785
Direct additive	210	1	12330774	-1.39505e-05	0.959264
Direct additive	211	1	12388712	-1.92044e-05	0.979023
Direct additive	212	1	12429989	-3.47477e-06	0.921048
Direct additive	213	1	12475934	3.96093e-05	1.0597
Direct additive	214	1	12522260	3.17994e-05	1.02806
Direct additive	215	1	12550378	-1.00365e-05	0.944804
Direct additive	216	1	12600754	1.26407e-05	0.9544
Direct additive	217	1	12706004	8.47872e-06	0.939109
Direct additive	218	1	12716280	-7.38164e-06	0.935119
Direct additive	219	1	12775585	-2.67542e-05	1.00813
Direct additive	220	1	12786356	6.79889e-06	0.933007
Direct additive	221	1	12823388	-1.89184e-05	0.977937
Direct additive	222	1	12848870	2.38251e-05	0.996737
Direct additive	223	1	12875848	-1.44208e-05	0.961016
Direct additive	224	1	12987139	-1.33501e-05	0.957031
Direct additive	225	1	13062345	3.62462e-05	1.04596
Direct additive	226	1	13119585	-6.5946e-06	0.932268
Direct additive	227	1	13151409	-9.46595e-06	0.942714
Direct additive	228	1	13158858	-2.08858e-05	0.985432
Direct additive	229	1	13226888	-4.90659e-05	1.09931
Direct additive	230	1	13309608	1.18016e-05	0.951298
Direct additive	231	1	13424665	-1.28202e-05	0.955065
Direct additive	232	1	13479337	-1.5991e-05	0.96689
Direct additive	233	1	13502382	2.95678e-05	1.0192
Direct additive	234	1	13604065	-5.54557e-06	0.92848
Direct additive	235	1	13629822	-2.55334e-05	1.00337
Direct additive	236	1	13683389	1.75764e-05	0.972857
Direct additive	237	1	13691064	-1.70404e-05	0.970835
Direct additive	238	1	13716153	-2.01186e-05	0.982502
Direct additive	239	1	13761431	9.50995e-06	0.942875
Direct additive	240	1	13787866	7.77327e-06	0.936542
Direct additive	241	1	13805495	3.69633e-06	0.921841
Direct additive	242	1	13880999	1.76033e-05	0.972959
Direct additive	243	1	13955997	-2.49378e-05	1.00105
Direct additive	244	1	14017062	-3.09845e-06	0.919704
Direct additive	245	1	14060408	1.60443e-05	0.96709
Direct additive	246	1	14068312	1.06574e-05	0.947083
Direct additive	247	1	14093224	4.23751e-05	1.07113
Direct additive	248	1	14099180	4.23751e-05	1.07113
Direct additive	249	1	14242876	5.6866e-05	1.1331
Direct additive	250	1	14281316	-4.81704e-05	1.0955
Direct additive	251	1	14316730	3.16921e-05	1.02764
Direct additive	252	1	14350183	5.84283e-05	1.13999
Direct additive	253	1	14372243	-5.92923e-05	1.14382
Direct additive	254	1	14421144	-4.5029e-05	1.08222
Direct additive	255	1	14454422	2.74731e-05	1.01095
Direct additive	256	1	14691551	-4.02758e-06	0.923026
Direct additive	257	1	14722371	1.53502e-06	0.914141
Direct additive	258	1	14771579	8.52018e-06	0.93926
Direct additive	259	1	14844219	8.85414e-06	0.940478
Direct additive	260	1	14898732	6.129e-05	1.15272
Direct additive	261	1	14935560	3.53932e-05	1.0425
Direct additive	262	1	14970746	-2.01423e-05	0.982593
Direct additive	263	1	15017620	2.93273e-05	1.01825
Direct additive	264	1	15117118	1.23335e-05	0.953263
Direct additive	265	1	15135359	-8.7043e-06	0.939932
Direct additive	266	1	15143338	3.36739e-05	1.03557
Direct additive	267	1	15237402	-1.31922e-05	0.956445
Direct additive	268	1	15274271	1.37665e-05	0.958579
Direct additive	269	1	15306352	-3.39242e-06	0.920754
Direct additive	270	1	15357384	2.36915e-05	0.99622
Direct additive	271	1	15371516	-1.75727e-05	0.972843
Direct additive	272	1	15447703	2.45731e-06	0.917419
Direct additive	273	1	15566031	6.72049e-05	1.17948
Direct additive	274	1	15619006	1.17067e-05	0.950947
Direct additive	275	1	15697768	1.15472e-05	0.950359
Direct additive	276	1	15765887	-3.28813e-05	1.03239
Direct additive	277	1	15853511	-2.88714e-05	1.01645
Direct additive	278	1	15881949	1.01104e-05	0.945074
Direct additive	279	1	15889525	-4.34377e-05	1.07556
Direct additive	280	1	15948720	-2.65721e-05	1.00742
Direct additive	281	1	16008656	-1.62844e-05	0.967991
Direct additive	282	1	16064349	1.40013e-05	0.959453
Direct additive	283	1	16100207	-1.44203e-05	0.961014
Direct additive	284	1	16176988	-1.55187e-06	0.914201
Direct additive	285	1	16229069	-1.44278e-06	0.913814
Direct additive	286	1	16272811	-2.05135e-05	0.984009
Direct additive	287	1	16343115	-3.03306e-05	1.02222
Direct additive	288	1	16378991	2.44235e-05	0.999054
Direct additive	289	1	16465248	5.26831e-05	1.11485
Direct additive	290	1	16474302	4.66931e-05	1.08924
Direct additive	291	1	16586526	-3.20911e-05	1.02923
Direct additive	292	1	16650999	3.64351e-05	1.04673
Direct additive	293	1	16712240	8.86981e-05	1.28208
Direct additive	294	1	16721832	-8.19729e-06	0.938084
Direct additive	295	1	16766315	3.282e-05	1.03214
Direct additive	296	1	16801673	-1.66508e-05	0.969369
Direct additive	297	1	16810918	2.88118e-05	1.01621
Direct additive	298	1	16855865	6.49847e-05	1.16936
Direct additive	299	1	16899077	4.36543e-05	1.07647
Direct additive	300	1	16948266	3.60265e-05	1.04507
Direct additive	301	1	17003571	4.95007e-05	1.10117
Direct additive	302	1	17038771	1.51658e-05	0.963798
Direct additive	303	1	17097896	-2.03127e-06	0.915903
Direct additive	304	1	17151167	6.046e-05	1.14901
Direct additive	305	1	17180199	-1.13971e-05	0.949805
Direct additive	306	1	17278400	4.3947e-06	0.924342
Direct additive	307	1	17283773	3.10082e-05	1.02491
Direct additive	308	1	17354256	-4.42318e-05	1.07888
Direct additive	309	1	17361209	-7.03871e-05	1.19414
Direct additive	310	1	17403806	-3.64277e-05	1.0467
Direct additive	311	1	17473274	-8.54186e-06	0.939339
Direct additive	312	1	17503500	-7.81494e-08	0.908987
Direct additive	313	1	17701635	-8.8472e-06	0.940453
Direct additive	314	1	17729311	7.27806e-06	0.934743
Direct additive	315	1	17884528	1.62515e-05	0.967868
Direct additive	316	1	17904198	2.0168e-05	0.982691
Direct additive	317	1	17964972	0.000103865	1.35981
Direct additive	318	1	18049756	3.43329e-06	0.9209
Direct additive	319	1	18240132	6.62833e-06	0.93239
Direct additive	320	1	18298255	-1.80707e-05	0.974725
Direct additive	321	1	18320945	-2.34798e-05	0.995402
Direct additive	322	1	18469241	-6.03997e-05	1.14874
Direct additive	323	1	18494158	-4.51686e-05	1.08281
Direct additive	324	1	18522490	-5.51661e-05	1.12565
Direct additive	325	1	18582753	-5.529e-06	0.92842
Direct additive	326	1	18632538	-2.45112e-05	0.999394
Direct additive	327	1	18668192	3.92227e-05	1.05811
Direct additive	328	1	18695502	3.24735e-06	0.920236
Direct additive	329	1	18800532	5.12176e-05	1.10853
Direct additive	330	1	18803224	-6.10079e-05	1.15146
Direct additive	331	1	18908522	2.42179e-05	0.998257
Direct additive	332	1	18960866	1.61802e-05	0.9676
Direct additive	333	1	19003874	2.46588e-05	0.999967
Direct additive	334	1	19027134	4.67939e-05	1.08966
Direct additive	335	1	19048510	-4.17924e-05	1.06872
Direct additive	336	1	19087646	3.0152e-06	0.919407
Direct additive	337	1	19146157	-1.18497e-05	0.951475
Direct additive	338	1	19214192	-6.93816e-06	0.933511
Direct additive	339	1	19277933	3.59911e-05	1.04492
Direct additive	340	1	19294016	-1.54927e-05	0.965022
Direct additive	341	1	19319317	-2.65155e-05	1.0072
Direct additive	342	1	19395411	-1.9773e-05	0.981186
Direct additive	343	1	19474701	4.5736e-06	0.924984
Direct additive	344	1	19534848	4.84842e-05	1.09683
Direct additive	345	1	19600047	4.53015e-06	0.924828
Direct additive	346	1	19642265	-4.81273e-05	1.09532
Direct additive	347	1	19654996	3.17186e-06	0.919966
Direct additive	348	1	19716867	-8.0481e-05	1.24184
Direct additive	349	1	19742061	-4.11254e-05	1.06595
Direct additive	350	1	19774888	-3.4439e-05	1.03865
Direct additive	351	1	19882225	-2.68004e-05	1.00831
Direct additive	352	1	19939524	2.65456e-05	1.00732
Direct additive	353	1	19970769	7.31411e-05	1.20697
Direct additive	354	1	20014904	5.99486e-06	0.9301
Direct additive	355	1	20049561	-3.80361e-05	1.05325
Direct additive	356	1	20099767	3.96482e-05	1.05986
Direct additive	357	1	20130161	2.46557e-05	0.999955
Direct additive	358	1	20250859	6.49059e-06	0.931891
Direct additive	359	1	20305262	-1.0299e-05	0.945766
Direct additive	360	1	20792252	1.39428e-05	0.959235
Direct additive	361	1	20860757	4.52985e-05	1.08336
Direct additive	362	1	20948352	-2.4906e-05	1.00093
Direct additive	363	1	21034048	-1.84244e-05	0.976064
Direct additive	364	1	21132185	1.15566e-05	0.950393
Direct additive	365	1	21338000	4.15107e-05	1.06755
Direct additive	366	1	21480663	3.99446e-05	1.06108
Direct additive	367	1	21485616	-5.8786e-05	1.14157
Direct additive	368	1	21598497	4.56047e-05	1.08464
Direct additive	369	1	21654955	8.88432e-05	1.2828
Direct additive	370	1	21837886	2.48608e-05	1.00075
Direct additive	371	1	21950469	5.04065e-05	1.10505
Direct additive	372	1	21959783	-4.90493e-05	1.09924
Direct additive	373	1	21973809	-4.90493e-05	1.09924
Direct additive	374	1	22071304	3.81566e-05	1.05374
Direct additive	375	1	22122845	3.67135e-07	0.910007
Direct additive	376	1	22136099	-2.26809e-05	0.992321
Direct additive	377	1	22141488	-5.69443e-05	1.13344
Direct additive	378	1	22217108	-4.82146e-05	1.09569
Direct additive	379	1	22224050	5.32333e-05	1.11723
Direct additive	380	1	22280192	-7.65301e-06	0.936105
Direct additive	381	1	22314998	-1.84544e-05	0.976177
Direct additive	382	1	22377080	4.13155e-05	1.06674
Direct additive	383	1	22443318	-2.81224e-05	1.0135
Direct additive	384	1	22521412	2.66139e-05	1.00758
Direct additive	385	1	22529742	1.65766e-05	0.96909
Direct additive	386	1	22544268	-4.97953e-05	1.10243
Direct additive	387	1	22600348	8.05449e-06	0.937564
Direct additive	388	1	22611877	-3.78928e-05	1.05266
Direct additive	389	1	22642211	2.99478e-05	1.0207
Direct additive	390	1	22709544	-4.07862e-05	1.06455
Direct additive	391	1	22737885	-3.71832e-05	1.04977
Direct additive	392	1	22782029	-9.29237e-06	0.942079
Direct additive	393	1	22837032	-2.88951e-05	1.01654
Direct additive	394	1	22895020	7.13422e-05	1.19857
Direct additive	395	1	22999661	9.64539e-06	0.943371
Direct additive	396	1	23026552	7.15301e-06	0.93429
Direct additive	397	1	23044548	-5.92507e-06	0.929848
Direct additive	398	1	23101966	6.29841e-05	1.16032
Direct additive	399	1	23213302	-9.4274e-05	1.31013
Direct additive	400	1	23262754	1.43563e-05	0.960776
Direct additive	401	1	23294379	3.73177e-05	1.05032
Direct additive	402	1	23376407	4.96482e-05	1.1018
Direct additive	403	1	23438825	1.39508e-05	0.959265
Direct additive	404	1	23486511	-2.7727e-05	1.01194
Direct additive	405	1	23529383	-1.16858e-06	0.912842
Direct additive	406	1	23552875	2.18168e-05	0.988999
Direct additive	407	1	23651580	-9.40339e-06	0.942485
Direct additive	408	1	23700883	1.05625e-05	0.946734
Direct additive	409	1	23709900	6.13387e-06	0.930602
Direct additive	410	1	23739280	2.10615e-06	0.916169
Direct additive	411	1	23846290	4.81364e-06	0.925846
Direct additive	412	1	23878767	-3.53342e-05	1.04226
Direct additive	413	1	23888952	-5.06102e-06	0.926736
Direct additive	414	1	23952498	-1.80191e-05	0.97453
Direct additive	415	1	24015521	1.91586e-05	0.978849
Direct additive	416	1	24104855	1.40976e-05	0.959811
Direct additive	417	1	24135839	1.40976e-05	0.959811
Direct additive	418	1	24149451	1.87843e-05	0.977428
Direct additive	419	1	24181124	-2.35832e-05	0.995802
Direct additive	420	1	24332025	1.67758e-05	0.969839
Direct additive	421	1	24362394	-1.87049e-05	0.977127
Direct additive	422	1	24422906	1.42951e-05	0.960547
Direct additive	423	1	24538073	5.23751e-05	1.11352
Direct additive	424	1	24578785	-6.53276e-05	1.17092
Direct additive	425	1	24593299	-1.58719e-05	0.966443
Direct additive	426	1	24832808	-8.05576e-05	1.24221
Direct additive	427	1	25190083	1.83954e-05	0.975954
Direct additive	428	1	25206423	-2.43144e-06	0.917327
Direct additive	429	1	25319915	1.44927e-05	0.961284
Direct additive	430	1	25458108	5.29754e-06	0.927587
Direct additive	431	1	25520349	2.0295e-05	0.983175
Direct additive	432	1	25552735	-2.01945e-06	0.915861
Direct additive	433	1	25561238	3.87176e-06	0.922469
Direct additive	434	1	25643415	-3.94183e-06	0.922719
Direct additive	435	1	25666754	-3.94183e-06	0.922719
Direct additive	436	1	25750178	-5.66945e-05	1.13234
Direct additive	437	1	25783422	-4.29689e-05	1.07361
Direct additive	438	1	25807080	1.83021e-05	0.975601
Direct additive	439	1	25850121	-1.791e-05	0.974117
Direct additive	440	1	25854799	-8.63518e-06	0.939679
Direct additive	441	1	25879029	-1.34062e-05	0.95724
Direct additive	442	1	25925373	-7.48596e-06	0.935498
Direct additive	443	1	25932152	-1.06705e-05	0.947131
Direct additive	444	1	25994480	7.99807e-06	0.937359
Direct additive	445	1	26222577	6.15672e-05	1.15396
Direct additive	446	1	26395324	-4.53118e-05	1.08341
Direct additive	447	1	26431692	5.26805e-05	1.11484
Direct additive	448	1	26441707	1.39322e-05	0.959195
Direct additive	449	1	26662513	-5.18185e-05	1.11112
Direct additive	450	1	26751408	-7.17384e-06	0.934365
Direct additive	451	1	26812077	-1.94497e-06	0.915597
Direct additive	452	1	26849693	5.56313e-06	0.928543
Direct additive	453	1	26901948	9.34873e-06	0.942285
Direct additive	454	1	26952987	-9.58771e-07	0.912099
Direct additive	455	1	26975517	-1.46571e-05	0.961898
Direct additive	456	1	27039579	-2.56975e-05	1.00401
Direct additive	457	1	27120678	-2.27908e-05	0.992744
Direct additive	458	1	27185908	2.23891e-05	0.991198
Direct additive	459	1	27255901	1.40976e-05	0.959811
Direct additive	460	1	27275897	7.77553e-05	1.22878
Direct additive	461	1	27287535	-4.59632e-05	1.08615
Direct additive	462	1	27333681	-7.09374e-06	0.934075
Direct additive	463	1	27398178	-1.64115e-05	0.968469
Direct additive	464	1	27468042	3.74416e-05	1.05082
Direct additive	465	1	27602180	2.14742e-05	0.987685
Direct additive	466	1	27653531	3.85953e-05	1.05554
Direct additive	467	1	27779337	-4.92923e-05	1.10028
Direct additive	468	1	27855241	3.52857e-05	1.04207
Direct additive	469	1	27895772	-2.70669e-06	0.918307
Direct additive	470	1	28053649	9.14435e-06	0.941538
Direct additive	471	1	28125498	3.10131e-05	1.02493
Direct additive	472	1	28171796	1.07186e-05	0.947307
Direct additive	473	1	28191610	-2.93474e-06	0.91912
Direct additive	474	1	28221350	1.318e-05	0.956399
Direct additive	475	1	28318326	3.83288e-05	1.05445
Direct additive	476	1	28342811	-3.16635e-05	1.02752
Direct additive	477	1	28351421	2.08181e-05	0.985173
Direct additive	478	1	28392308	-2.72699e-05	1.01015
Direct additive	479	1	28442294	-1.7087e-05	0.971011
Direct additive	480	1	28475105	1.10154e-05	0.9484
Direct additive	481	1	28558011	-1.61822e-05	0.967608
Direct additive	482	1	28591520	-3.42271e-07	0.90992
Direct additive	483	1	28647777	2.15647e-05	0.988032
Direct additive	484	1	28706320	3.66439e-05	1.04757
Direct additive	485	1	28748336	3.24283e-05	1.03058
Direct additive	486	1	28785578	-3.70211e-05	1.04911
Direct additive	487	1	28795354	-3.52313e-05	1.04185
Direct additive	488	1	28918937	7.14552e-08	0.908964
Direct additive	489	1	28979692	2.87478e-05	1.01596
Direct additive	490	1	29058211	-5.28724e-06	0.92755
Direct additive	491	1	29081376	-5.52887e-05	1.12618
Direct additive	492	1	29110758	2.43801e-05	0.998886
Direct additive	493	1	29139418	-6.51812e-05	1.17026
Direct additive	494	1	29201615	5.34684e-05	1.11825
Direct additive	495	1	29252531	-2.94613e-05	1.01878
Direct additive	496	1	29347753	5.78007e-06	0.929325
Direct additive	497	1	29407784	3.67546e-05	1.04802
Direct additive	498	1	29458419	-8.81567e-08	0.909023
Direct additive	499	1	29581185	1.47835e-05	0.96237
Direct additive	500	1	29587606	7.76864e-05	1.22845
Direct additive	501	1	29668504	-2.65847e-05	1.00747
Direct additive	502	1	29695048	4.69038e-05	1.09013
Direct additive	503	1	29742664	7.88477e-05	1.234
Direct additive	504	1	29815556	4.95289e-06	0.926347
Direct additive	505	1	29914606	4.30638e-05	1.074
Direct additive	506	1	30096508	1.84768e-05	0.976263
Direct additive	507	1	30116646	-5.23341e-05	1.11334
Direct additive	508	1	30143388	-2.26517e-05	0.992208
Direct additive	509	1	30230748	3.85168e-05	1.05522
Direct additive	510	1	30289572	-6.92521e-05	1.18889
Direct additive	511	1	30326020	-6.38971e-05	1.16444
Direct additive	512	1	30425582	-9.423e-07	0.912041
Direct additive	513	1	30433365	1.03622e-05	0.945998
Direct additive	514	1	30493193	-1.96803e-05	0.980832
Direct additive	515	1	30549250	2.96048e-05	1.01934
Direct additive	516	1	30599438	1.50142e-06	0.914022
Direct additive	517	1	30634108	-1.72714e-05	0.971706
Direct additive	518	1	30721079	1.41911e-05	0.96016
Direct additive	519	1	30731456	2.4153e-05	0.998006
Direct additive	520	1	30753893	-1.55058e-06	0.914196
Direct additive	521	1	30814041	1.01949e-05	0.945385
Direct additive	522	1	30840800	-5.90439e-06	0.929774
Direct additive	523	1	31007858	-1.65721e-05	0.969073
Direct additive	524	1	31064860	3.35507e-06	0.920621
Direct additive	525	1	31102078	1.0322e-06	0.912359
Direct additive	526	1	31172198	-3.22566e-05	1.02989
Direct additive	527	1	31191159	-1.42557e-05	0.960401
Direct additive	528	1	31234220	-1.03062e-06	0.912354
Direct additive	529	1	31288760	1.01668e-05	0.945281
Direct additive	530	1	31359136	5.43724e-05	1.12218
Direct additive	531	1	31397543	1.68166e-05	0.969993
Direct additive	532	1	31490350	-1.48702e-06	0.913971
Direct additive	533	1	31522785	-1.10987e-05	0.948706
Direct additive	534	1	31561046	-1.7865e-05	0.973947
Direct additive	535	1	31587474	8.29536e-06	0.938441
Direct additive	536	1	31631166	-1.62291e-05	0.967784
Direct additive	537	1	31654151	-7.9668e-06	0.937245
Direct additive	538	1	31730380	-3.11266e-06	0.919755
Direct additive	539	1	31768869	-1.14657e-05	0.950058
Direct additive	540	1	31870673	3.24822e-05	1.03079
Direct additive	541	1	31918917	3.5579e-06	0.921346
Direct additive	542	1	31986697	-1.9727e-05	0.981011
Direct additive	543	1	31993079	-1.38986e-05	0.959071
Direct additive	544	1	32034706	1.74536e-05	0.972394
Direct additive	545	1	32068787	-2.60334e-05	1.00531
Direct additive	546	1	32089372	-3.06368e-05	1.02344
Direct additive	547	1	32125973	-3.76915e-05	1.05184
Direct additive	548	1	32165462	-1.29677e-05	0.955612
Direct additive	549	1	32210437	5.67651e-06	0.928952
Direct additive	550	1	32301465	1.10633e-05	0.948576
Direct additive	551	1	32341489	-3.95135e-06	0.922753
Direct additive	552	1	32427554	-3.90262e-06	0.922579
Direct additive	553	1	32468399	-1.90737e-05	0.978527
Direct additive	554	1	32522770	1.94737e-05	0.980047
Direct additive	555	1	32555703	-7.62389e-06	0.935999
Direct additive	556	1	32593767	2.77178e-05	1.01191
Direct additive	557	1	32629936	-2.60083e-05	1.00522
Direct additive	558	1	32665395	-1.537e-05	0.964563
Direct additive	559	1	32731085	-3.85882e-05	1.05551
Direct additive	560	1	32775568	5.35937e-05	1.1188
Direct additive	561	1	32810494	4.73561e-05	1.09204
Direct additive	562	1	32871895	-5.11514e-06	0.92693
Direct additive	563	1	32915213	-3.50422e-05	1.04108
Direct additive	564	1	33019228	-8.6332e-06	0.939672
Direct additive	565	1	33071830	1.31079e-05	0.956132
Direct additive	566	1	33134760	6.86673e-07	0.911137
Direct additive	567	1	33218923	-2.13779e-05	0.987316
Direct additive	568	1	33236108	-3.09015e-06	0.919675
Direct additive	569	1	33295297	3.05497e-06	0.919549
Direct additive	570	1	33308065	2.93885e-05	1.01849
Direct additive	571	1	33355888	1.44469e-05	0.961113
Direct additive	572	1	33411858	4.11853e-07	0.910165
Direct additive	573	1	33449730	1.71121e-05	0.971105
Direct additive	574	1	33493053	4.39896e-05	1.07787
Direct additive	575	1	33596869	-2.79998e-05	1.01302
Direct additive	576	1	33644281	3.73881e-05	1.0506
Direct additive	577	1	33683222	-4.07975e-05	1.0646
Direct additive	578	1	33745198	-1.15232e-05	0.95027
Direct additive	579	1	33806609	-1.51826e-06	0.914082
Direct additive	580	1	33829792	-1.78922e-05	0.97405
Direct additive	581	1	33947907	-3.11429e-05	1.02545
Direct additive	582	1	34014733	-2.85135e-05	1.01504
Direct additive	583	1	34057911	-3.11294e-05	1.02539
Direct additive	584	1	34067382	1.83812e-05	0.9759
Direct additive	585	1	34118937	3.08507e-05	1.02429
Direct additive	586	1	34179162	-1.57664e-05	0.966047
Direct additive	587	1	34246092	-1.76465e-05	0.973122
Direct additive	588	1	34301440	-8.23854e-06	0.938234
Direct additive	589	1	34428884	-1.38041e-05	0.958719
Direct additive	590	1	34480574	-4.00081e-05	1.06134
Direct additive	591	1	34659473	3.81592e-05	1.05375
Direct additive	592	1	34689399	3.22683e-05	1.02994
Direct additive	593	1	34731590	2.02951e-05	0.983176
Direct additive	594	1	34769254	-1.26217e-05	0.95433
Direct additive	595	1	34815815	3.17357e-06	0.919972
Direct additive	596	1	34828018	-3.87901e-05	1.05634
Direct additive	597	1	34864190	-9.91045e-05	1.33492
Direct additive	598	1	34903072	-3.73625e-05	1.0505
Direct additive	599	1	34917135	1.2132e-05	0.952518
Direct additive	600	1	34965090	7.69189e-06	0.936246
Direct additive	601	1	34984758	-9.9802e-05	1.33854
Direct additive	602	1	35037755	-2.5539e-05	1.00339
Direct additive	603	1	35085108	-7.68319e-06	0.936214
Direct additive	604	1	35121626	4.41169e-05	1.0784
Direct additive	605	1	35171601	2.39402e-05	0.997182
Direct additive	606	1	35229200	-2.50768e-05	1.00159
Direct additive	607	1	35287583	-7.94312e-05	1.2368
Direct additive	608	1	35305689	-2.74971e-06	0.91846
Direct additive	609	1	35619965	-3.92542e-05	1.05824
Direct additive	610	1	35661180	-1.56454e-05	0.965594
Direct additive	611	1	35765365	7.08822e-06	0.934055
Direct additive	612	1	35833194	4.35529e-06	0.924201
Direct additive	613	1	35856500	4.16733e-05	1.06822
Direct additive	614	1	35921824	-9.37442e-06	0.942379
Direct additive	615	1	36083524	3.16122e-05	1.02732
Direct additive	616	1	36174703	-3.01578e-05	1.02154
Direct additive	617	1	36310036	-2.43854e-05	0.998906
Direct additive	618	1	36315734	2.40641e-06	0.917238
Direct additive	619	1	36376231	-9.00962e-06	0.941046
Direct additive	620	1	36391159	-5.62912e-05	1.13057
Direct additive	621	1	36443661	9.72046e-05	1.32511
Direct additive	622	1	36579980	4.87363e-05	1.09791
Direct additive	623	1	36780273	-1.58338e-05	0.9663
Direct additive	624	1	36813076	-4.59247e-05	1.08599
Direct additive	625	1	36866270	3.53961e-05	1.04251
Direct additive	626	1	36893614	-3.80323e-05	1.05323
Direct additive	627	1	36951943	1.58954e-05	0.966531
Direct additive	628	1	36969515	-3.18801e-05	1.02839
Direct additive	629	1	37007146	-3.18801e-05	1.02839
Direct additive	630	1	37297296	2.38139e-05	0.996694
Direct additive	631	1	37304186	3.73435e-05	1.05042
Direct additive	632	1	37328210	3.00969e-05	1.02129
Direct additive	633	1	37434408	4.11069e-05	1.06588
Direct additive	634	1	37481382	-9.0831e-07	0.911921
Direct additive	635	1	37504986	-9.0831e-07	0.911921
Direct additive	636	1	37533058	5.69937e-05	1.13366
Direct additive	637	1	37577304	1.58653e-05	0.966418
Direct additive	638	1	37638661	1.28381e-05	0.955132
Direct additive	639	1	37697116	3.78024e-05	1.05229
Direct additive	640	1	37738909	4.74219e-05	1.09232
Direct additive	641	1	37776100	-2.20028e-05	0.989713
Direct additive	642	1	37827930	-1.69257e-05	0.970403
Direct additive	643	1	37888645	9.29118e-06	0.942075
Direct additive	644	1	37914792	3.84236e-05	1.05483
Direct additive	645	1	37949929	-2.967e-05	1.0196
Direct additive	646	1	38003251	3.6907e-05	1.04865
Direct additive	647	1	38049463	5.81606e-05	1.1388
Direct additive	648	1	38056915	6.68412e-05	1.17782
Direct additive	649	1	38095589	-7.72421e-05	1.22633
Direct additive	650	1	38127685	-1.05885e-05	0.946829
Direct additive	651	1	38170719	8.27305e-06	0.93836
Direct additive	652	1	38191431	8.6655e-06	0.93979
Direct additive	653	1	38202816	6.074e-06	0.930386
Direct additive	654	1	38247279	5.11428e-05	1.10821
Direct additive	655	1	38284914	-2.35465e-05	0.99566
Direct additive	656	1	38295575	6.98261e-05	1.19154
Direct additive	657	1	38313103	-3.20892e-05	1.02922
Direct additive	658	1	38337673	-7.25293e-06	0.934652
Direct additive	659	1	38363048	1.34765e-05	0.957501
Direct additive	660	1	38467737	-3.43306e-05	1.03821
Direct additive	661	1	38589079	-3.77997e-05	1.05228
Direct additive	662	1	38690672	-1.21923e-05	0.952741
Direct additive	663	1	38758317	-2.223e-05	0.990586
Direct additive	664	1	38809812	3.1758e-07	0.909832
Direct additive	665	1	38842224	-2.44337e-05	0.999094
Direct additive	666	1	38868294	6.77736e-06	0.932929
Direct additive	667	1	38896655	-2.69266e-05	1.00881
Direct additive	668	1	38960363	-2.8491e-05	1.01495
Direct additive	669	1	39002554	-1.26169e-05	0.954312
Direct additive	670	1	39113171	-6.53601e-05	1.17107
Direct additive	671	1	39147338	2.75119e-05	1.0111
Direct additive	672	1	39155079	-6.1107e-05	1.1519
Direct additive	673	1	39163386	3.25527e-05	1.03107
Direct additive	674	1	39170317	1.91028e-05	0.978637
Direct additive	675	1	39226937	4.93578e-05	1.10056
Direct additive	676	1	39292694	-2.43559e-06	0.917342
Direct additive	677	1	39305439	-2.43559e-06	0.917342
Direct additive	678	1	39333421	7.40912e-05	1.21143
Direct additive	679	1	39376128	-7.56679e-05	1.21886
Direct additive	680	1	39415988	-7.56679e-05	1.21886
Direct additive	681	1	39455736	-6.58666e-05	1.17337
Direct additive	682	1	39487206	3.48879e-05	1.04046
Direct additive	683	1	39510589	-5.42491e-06	0.928045
Direct additive	684	1	39575615	-1.44141e-05	0.960991
Direct additive	685	1	39668878	5.60162e-05	1.12937
Direct additive	686	1	39699299	-4.64803e-05	1.08834
Direct additive	687	1	39740431	-6.12482e-06	0.930569
Direct additive	688	1	39829283	1.04957e-05	0.946488
Direct additive	689	1	39862092	7.54227e-05	1.21771
Direct additive	690	1	39908351	-1.04974e-05	0.946495
Direct additive	691	1	40006226	-9.10238e-06	0.941385
Direct additive	692	1	40070699	-2.96834e-05	1.01966
Direct additive	693	1	40126436	-6.28226e-05	1.15959
Direct additive	694	1	40138825	-1.09498e-06	0.912581
Direct additive	695	1	40190989	-1.51102e-05	0.963591
Direct additive	696	1	40223705	-1.9643e-07	0.909405
Direct additive	697	1	40258923	-6.05222e-05	1.14929
Direct additive	698	1	40294532	3.81096e-06	0.922251
Direct additive	699	1	40358818	1.64624e-05	0.96866
Direct additive	700	1	40403784	-8.92682e-06	0.940743
Direct additive	701	1	40410060	-6.00778e-05	1.14731
Direct additive	702	1	40438064	2.78698e-05	1.0125
Direct additive	703	1	40519569	5.26474e-05	1.1147
Direct additive	704	1	40535514	-1.5199e-05	0.963923
Direct additive	705	1	40617392	4.03802e-05	1.06288
Direct additive	706	1	40632790	-3.675e-06	0.921764
Direct additive	707	1	40649784	7.99944e-05	1.2395
Direct additive	708	1	40710509	-2.19856e-05	0.989647
Direct additive	709	1	40761554	7.31654e-06	0.934883
Direct additive	710	1	40787782	-1.10635e-06	0.912622
Direct additive	711	1	40823201	-8.08929e-06	0.937691
Direct additive	712	1	40872239	1.926e-05	0.979234
Direct additive	713	1	41045334	-6.73433e-05	1.18012
Direct additive	714	1	41057142	9.11511e-05	1.29435
Direct additive	715	1	41143987	-7.14917e-05	1.19927
Direct additive	716	1	41178968	-2.56871e-05	1.00396
Direct additive	717	1	41287082	-3.3108e-05	1.0333
Direct additive	718	1	41335132	-1.87478e-05	0.97729
Direct additive	719	1	41424489	-3.52263e-05	1.04183
Direct additive	720	1	41456605	1.40215e-05	0.959528
Direct additive	721	1	41492360	-1.68617e-05	0.970162
Direct additive	722	1	41545764	-8.07418e-07	0.911564
Direct additive	723	1	41564355	4.86826e-06	0.926043
Direct additive	724	1	41602942	5.26687e-06	0.927476
Direct additive	725	1	41687916	-4.55231e-05	1.0843
Direct additive	726	1	41714742	2.6496e-05	1.00712
Direct additive	727	1	41837170	-1.77582e-05	0.973544
Direct additive	728	1	41922812	1.96346e-05	0.980659
Direct additive	729	1	41961495	1.68731e-05	0.970205
Direct additive	730	1	41997167	-1.98747e-05	0.981573
Direct additive	731	1	42108474	-5.85251e-06	0.929587
Direct additive	732	1	42128684	-3.71866e-05	1.04978
Direct additive	733	1	42383135	-2.85339e-05	1.01512
Direct additive	734	1	42431526	3.35513e-05	1.03508
Direct additive	735	1	42470458	4.80682e-06	0.925822
Direct additive	736	1	42495087	-6.56987e-05	1.17261
Direct additive	737	1	42594579	4.15753e-05	1.06782
Direct additive	738	1	42656182	2.47604e-05	1.00036
Direct additive	739	1	42686806	-3.15103e-05	1.02691
Direct additive	740	1	42737432	-2.61456e-05	1.00575
Direct additive	741	1	42856505	-1.84942e-06	0.915257
Direct additive	742	1	42866899	-2.6353e-05	1.00656
Direct additive	743	1	42883692	-2.84402e-05	1.01475
Direct additive	744	1	42890145	-2.00614e-05	0.982284
Direct additive	745	1	43069450	-6.55783e-05	1.17206
Direct additive	746	1	43120030	8.93272e-06	0.940765
Direct additive	747	1	43127535	8.93272e-06	0.940765
Direct additive	748	1	43223584	-3.59154e-05	1.04462
Direct additive	749	1	43289777	-2.35656e-06	0.91706
Direct additive	750	1	43376092	3.00725e-05	1.0212
Direct additive	751	1	43452165	-2.0528e-05	0.984065
Direct additive	752	1	43480604	-1.29523e-05	0.955555
Direct additive	753	1	43738147	-2.19612e-05	0.989553
Direct additive	754	1	43808890	-3.03586e-05	1.02233
Direct additive	755	1	43827197	-2.43464e-05	0.998755
Direct additive	756	1	43914646	-2.76115e-05	1.01149
Direct additive	757	1	44026375	-6.95465e-06	0.933571
Direct additive	758	1	44116873	4.02872e-06	0.92303
Direct additive	759	1	44190462	-6.2642e-06	0.931073
Direct additive	760	1	44226437	-3.39873e-05	1.03683
Direct additive	761	1	44262410	2.26456e-05	0.992185
Direct additive	762	1	44322623	6.53872e-06	0.932065
Direct additive	763	1	44438055	2.13397e-05	0.98717
Direct additive	764	1	44477844	2.75826e-05	1.01138
Direct additive	765	1	44521375	-2.16248e-05	0.988262
Direct additive	766	1	44556454	1.28757e-05	0.955271
Direct additive	767	1	44603325	8.26844e-06	0.938343
Direct additive	768	1	44681816	-8.74734e-06	0.940088
Direct additive	769	1	44750512	-3.92412e-05	1.05819
Direct additive	770	1	44779226	9.68967e-06	0.943533
Direct additive	771	1	44825237	-9.86958e-06	0.944192
Direct additive	772	1	44851437	5.7675e-06	0.92928
Direct additive	773	1	44859968	-1.05597e-05	0.946724
Direct additive	774	1	44932568	-2.1391e-05	0.987366
Direct additive	775	1	44966662	2.82142e-05	1.01386
Direct additive	776	1	45000954	-1.71295e-05	0.971171
Direct additive	777	1	45161695	1.34572e-05	0.957429
Direct additive	778	1	45188524	2.44032e-05	0.998975
Direct additive	779	1	45196769	5.49208e-05	1.12458
Direct additive	780	1	45243918	5.23198e-05	1.11328
Direct additive	781	1	45300804	2.8994e-05	1.01693
Direct additive	782	1	45347887	2.58359e-05	1.00455
Direct additive	783	1	45398046	-4.6593e-05	1.08881
Direct additive	784	1	45445043	3.07552e-05	1.02391
Direct additive	785	1	45510988	-4.03256e-05	1.06265
Direct additive	786	1	45566434	3.85087e-05	1.05518
Direct additive	787	1	45606454	4.14716e-05	1.06739
Direct additive	788	1	45661974	-5.30495e-05	1.11644
Direct additive	789	1	45758020	2.20367e-05	0.989843
Direct additive	790	1	45803728	7.01863e-07	0.91119
Direct additive	791	1	45866593	-2.72105e-05	1.00992
Direct additive	792	1	46013940	3.75505e-05	1.05127
Direct additive	793	1	46142764	7.29805e-05	1.20622
Direct additive	794	1	46183594	-8.85886e-06	0.940495
Direct additive	795	1	46197717	-2.10105e-05	0.985909
Direct additive	796	1	46354569	1.67877e-05	0.969884
Direct additive	797	1	46405823	1.643e-05	0.968538
Direct additive	798	1	46419637	-6.42285e-06	0.931646
Direct additive	799	1	46443244	-1.95676e-05	0.980404
Direct additive	800	1	46511856	2.86073e-05	1.01541
Direct additive	801	1	46542493	2.04813e-05	0.983886
Direct additive	802	1	46675988	-1.96087e-05	0.98056
Direct additive	803	1	46818281	7.82606e-06	0.936733
Direct additive	804	1	46874115	-3.82959e-05	1.05431
Direct additive	805	1	46956837	-1.14602e-06	0.912762
Direct additive	806	1	46988666	-7.19051e-05	1.2012
Direct additive	807	1	47026546	-1.23523e-05	0.953333
Direct additive	808	1	47048984	-1.36679e-06	0.913544
Direct additive	809	1	47166473	-5.3164e-07	0.910589
Direct additive	810	1	47199195	1.02774e-06	0.912343
Direct additive	811	1	47230217	3.45378e-05	1.03905
Direct additive	812	1	47261090	-5.92033e-05	1.14342
Direct additive	813	1	47300571	2.34226e-05	0.995181
Direct additive	814	1	47348063	-1.0624e-05	0.94696
Direct additive	815	1	47471165	-2.04937e-05	0.983934
Direct additive	816	1	47543632	2.57656e-06	0.917844
Direct additive	817	1	47555156	-1.74178e-05	0.972258
Direct additive	818	1	47578607	2.95077e-05	1.01896
Direct additive	819	1	47636818	7.65056e-06	0.936096
Direct additive	820	1	47710802	-2.64748e-05	1.00704
Direct additive	821	1	47747760	1.79323e-05	0.974202
Direct additive	822	1	47803936	-1.29358e-05	0.955494
Direct additive	823	1	47811544	-1.57749e-05	0.966079
Direct additive	824	1	47892591	-1.91042e-05	0.978642
Direct additive	825	1	47904031	-8.27698e-06	0.938374
Direct additive	826	1	48071822	3.71345e-05	1.04957
Direct additive	827	1	48232943	-2.45766e-05	0.999648
Direct additive	828	1	48262273	-1.90657e-05	0.978496
Direct additive	829	1	48274172	2.30436e-06	0.916874
Direct additive	830	1	48332675	4.43136e-06	0.924474
Direct additive	831	1	48354976	-4.09009e-05	1.06503
Direct additive	832	1	48393355	-4.89927e-05	1.099
Direct additive	833	1	48452612	-1.86724e-05	0.977004
Direct additive	834	1	48491110	1.21087e-05	0.952432
Direct additive	835	1	48509514	1.35383e-05	0.957731
Direct additive	836	1	48621125	1.56985e-05	0.965793
Direct additive	837	1	48636255	8.4774e-06	0.939104
Direct additive	838	1	48710862	-8.808e-06	0.94031
Direct additive	839	1	48769836	-3.39472e-05	1.03667
Direct additive	840	1	48843181	-3.55303e-05	1.04306
Direct additive	841	1	48976600	-4.08296e-05	1.06473
Direct additive	842	1	49056164	-2.02883e-05	0.98315
Direct additive	843	1	49123644	5.06502e-06	0.92675
Direct additive	844	1	49191082	-4.64147e-05	1.08806
Direct additive	845	1	49216343	-2.21769e-05	0.990382
Direct additive	846	1	49368000	-1.42876e-05	0.960519
Direct additive	847	1	49424003	2.03207e-05	0.983273
Direct additive	848	1	49440961	-4.74263e-05	1.09234
Direct additive	849	1	49600341	-1.70226e-05	0.970769
Direct additive	850	1	49645045	-1.64013e-05	0.968431
Direct additive	851	1	49686118	3.70266e-05	1.04913
Direct additive	852	1	49698300	-8.74319e-06	0.940073
Direct additive	853	1	49772455	-3.17642e-05	1.02792
Direct additive	854	1	49788536	2.19649e-05	0.989567
Direct additive	855	1	49870684	2.64882e-05	1.00709
Direct additive	856	1	49897092	-3.71828e-05	1.04977
Direct additive	857	1	49932372	1.76966e-06	0.914974
Direct additive	858	1	50083890	-5.28843e-05	1.11572
Direct additive	859	1	50120343	1.48127e-05	0.962479
Direct additive	860	1	50168432	3.9819e-07	0.910117
Direct additive	861	1	50204860	8.20005e-07	0.911608
Direct additive	862	1	50229647	-2.77514e-05	1.01204
Direct additive	863	1	50250861	-2.72316e-05	1.01
Direct additive	864	1	50306410	-2.28352e-05	0.992915
Direct additive	865	1	50316433	-2.61397e-05	1.00573
Direct additive	866	1	50373341	2.25439e-05	0.991793
Direct additive	867	1	50412664	1.18799e-05	0.951587
Direct additive	868	1	50465210	-4.60259e-05	1.08642
Direct additive	869	1	50494736	-1.4285e-05	0.96051
Direct additive	870	1	50555666	-3.55809e-05	1.04326
Direct additive	871	1	50596811	-5.27786e-05	1.11526
Direct additive	872	1	50621736	-2.93759e-06	0.91913
Direct additive	873	1	50766596	1.57556e-05	0.966007
Direct additive	874	1	50820873	3.36028e-06	0.920639
Direct additive	875	1	50859612	4.86629e-06	0.926036
Direct additive	876	1	50914168	-3.88666e-05	1.05665
Direct additive	877	1	50927430	-3.88666e-05	1.05665
Direct additive	878	1	50951986	-6.02943e-05	1.14827
Direct additive	879	1	51095438	-5.66817e-06	0.928922
Direct additive	880	1	51131612	2.1643e-06	0.916376
Direct additive	881	1	51148490	-5.96305e-06	0.929985
Direct additive	882	1	51261221	-3.47953e-05	1.04009
Direct additive	883	1	51396124	4.32953e-05	1.07497
Direct additive	884	1	51449360	-4.94528e-05	1.10096
Direct additive	885	1	51530320	-1.46322e-05	0.961805
Direct additive	886	1	51590592	1.71276e-05	0.971164
Direct additive	887	1	51646151	1.87934e-05	0.977463
Direct additive	888	1	51675055	9.14453e-07	0.911942
Direct additive	889	1	51729237	-1.56884e-08	0.908767
Direct additive	890	1	51787802	4.15723e-05	1.0678
Direct additive	891	1	51915484	2.83854e-05	1.01453
Direct additive	892	1	51940898	3.37214e-05	1.03576
Direct additive	893	1	51946782	6.40099e-05	1.16495
Direct additive	894	1	51972706	7.07995e-06	0.934025
Direct additive	895	1	52011976	2.46897e-05	1.00009
Direct additive	896	1	52045116	-5.97312e-06	0.930022
Direct additive	897	1	52118283	2.63641e-05	1.00661
Direct additive	898	1	52149039	6.48281e-05	1.16865
Direct additive	899	1	52381551	-1.03999e-05	0.946137
Direct additive	900	1	52407771	-1.33107e-05	0.956885
Direct additive	901	1	52454161	4.32122e-05	1.07462
Direct additive	902	1	52484108	-3.73805e-05	1.05057
Direct additive	903	1	52559137	7.9786e-07	0.91153
Direct additive	904	1	52599367	1.84885e-05	0.976307
Direct additive	905	1	52604897	4.34318e-07	0.910245
Direct additive	906	1	52630864	1.67662e-05	0.969803
Direct additive	907	1	52750780	-8.48409e-06	0.939129
Direct additive	908	1	52850429	-2.34231e-05	0.995183
Direct additive	909	1	53024458	-7.50698e-06	0.935574
Direct additive	910	1	53074711	-6.44081e-06	0.931711
Direct additive	911	1	53103139	-4.12086e-05	1.0663
Direct additive	912	1	53124616	-2.80685e-05	1.01329
Direct additive	913	1	53162188	2.41921e-05	0.998157
Direct additive	914	1	53204423	4.21261e-05	1.0701
Direct additive	915	1	53234840	4.81498e-05	1.09541
Direct additive	916	1	53285316	-3.36884e-05	1.03563
Direct additive	917	1	53355068	2.42264e-05	0.99829
Direct additive	918	1	53385876	5.30393e-05	1.11639
Direct additive	919	1	53434614	-6.08332e-05	1.15068
Direct additive	920	1	53522129	7.78542e-06	0.936586
Direct additive	921	1	53538666	9.39943e-06	0.94247
Direct additive	922	1	53597841	6.5673e-05	1.17249
Direct additive	923	1	53668236	2.32956e-05	0.994691
Direct additive	924	1	53703835	5.4128e-05	1.12112
Direct additive	925	1	53773014	-3.14472e-05	1.02666
Direct additive	926	1	53875325	5.32056e-06	0.92767
Direct additive	927	1	53988591	2.74366e-05	1.0108
Direct additive	928	1	54052331	-1.37217e-05	0.958413
Direct additive	929	1	54152286	5.17145e-05	1.11067
Direct additive	930	1	54170411	-2.54319e-05	1.00297
Direct additive	931	1	54232979	2.40795e-05	0.997721
Direct additive	932	1	54625392	1.09503e-05	0.94816
Direct additive	933	1	54660528	-4.90928e-05	1.09943
Direct additive	934	1	54730309	-1.06994e-05	0.947237
Direct additive	935	1	54769787	8.0589e-07	0.911558
Direct additive	936	1	54828729	-4.31594e-08	0.908864
Direct additive	937	1	54942118	-4.14928e-06	0.923462
Direct additive	938	1	55009756	5.01101e-05	1.10377
Direct additive	939	1	55099580	-3.26978e-05	1.03165
Direct additive	940	1	55133477	2.54182e-05	1.00292
Direct additive	941	1	55179920	2.15998e-05	0.988166
Direct additive	942	1	55200354	-2.25641e-05	0.991871
Direct additive	943	1	55355187	-2.09608e-06	0.916134
Direct additive	944	1	55391260	-1.23006e-05	0.953141
Direct additive	945	1	55427546	-5.10268e-07	0.910513
Direct additive	946	1	55510393	-6.08198e-05	1.15062
Direct additive	947	1	55523410	-1.69319e-05	0.970427
Direct additive	948	1	55553416	9.19836e-06	0.941735
Direct additive	949	1	55626796	2.42095e-05	0.998225
Direct additive	950	1	55664172	2.05511e-05	0.984153
Direct additive	951	1	55702139	-2.36376e-05	0.996012
Direct additive	952	1	55759528	-3.97941e-05	1.06046
Direct additive	953	1	55807319	1.92377e-05	0.979149
Direct additive	954	1	55845405	2.48739e-05	1.0008
Direct additive	955	1	55884312	-1.66757e-05	0.969462
Direct additive	956	1	55899592	2.20744e-05	0.989988
Direct additive	957	1	55959313	1.97635e-05	0.981149
Direct additive	958	1	55989663	5.44823e-06	0.928129
Direct additive	959	1	56017782	-6.32852e-05	1.16168
Direct additive	960	1	56067723	5.067e-05	1.10618
Direct additive	961	1	56091191	-8.79152e-05	1.27819
Direct additive	962	1	56097434	-1.30996e-05	0.956102
Direct additive	963	1	56144857	3.27416e-05	1.03183
Direct additive	964	1	56176827	3.37185e-05	1.03575
Direct additive	965	1	56273963	2.52048e-05	1.00209
Direct additive	966	1	56341293	5.10723e-05	1.1079
Direct additive	967	1	56395820	1.35932e-05	0.957935
Direct additive	968	1	56437438	7.40267e-06	0.935196
Direct additive	969	1	56514297	-3.69678e-05	1.04889
Direct additive	970	1	56550698	-6.7902e-06	0.932975
Direct additive	971	1	56660215	1.68097e-05	0.969967
Direct additive	972	1	56743803	-3.34052e-06	0.920569
Direct additive	973	1	56805859	3.49209e-06	0.92111
Direct additive	974	1	56971923	-2.64226e-05	1.00683
Direct additive	975	1	56993351	-1.03673e-05	0.946017
Direct additive	976	1	57039707	-6.10306e-06	0.930491
Direct additive	977	1	57147186	-9.00124e-06	0.941015
Direct additive	978	1	57249759	-5.28203e-05	1.11545
Direct additive	979	1	57283179	-7.24535e-06	0.934625
Direct additive	980	1	57316101	1.59507e-05	0.966739
Direct additive	981	1	57368619	-3.54488e-05	1.04273
Direct additive	982	1	57375472	2.26275e-05	0.992115
Direct additive	983	1	57434877	-2.93125e-05	1.01819
Direct additive	984	1	57453746	6.07424e-05	1.15027
Direct additive	985	1	57580356	-9.64029e-06	0.943352
Direct additive	986	1	57612556	-2.43028e-05	0.998586
Direct additive	987	1	57643572	-2.33912e-05	0.99506
Direct additive	988	1	57676142	1.10019e-05	0.94835
Direct additive	989	1	57704929	-2.98229e-05	1.02021
Direct additive	990	1	57739410	-2.43449e-05	0.998749
Direct additive	991	1	57783473	3.11983e-06	0.919781
Direct additive	992	1	57789949	-5.6747e-06	0.928945
Direct additive	993	1	57981823	-1.88091e-05	0.977522
Direct additive	994	1	58019251	1.58023e-05	0.966182
Direct additive	995	1	58042507	-1.55008e-05	0.965052
Direct additive	996	1	58050812	-1.55008e-05	0.965052
Direct additive	997	1	58124042	-2.14685e-05	0.987663
Direct additive	998	1	58141169	-2.67292e-05	1.00803
Direct additive	999	1	58242663	1.50031e-05	0.96319
Direct additive	1000	1	58277276	2.32519e-05	0.994522
Direct additive	1001	1	58332201	1.76951e-05	0.973305
Direct additive	1002	1	58438952	-3.63856e-05	1.04652
Direct additive	1003	1	58520705	1.1143e-05	0.948869
Direct additive	1004	1	58544339	2.42004e-05	0.998189
Direct additive	1005	1	58877037	-3.17721e-05	1.02795
Direct additive	1006	1	58936648	1.87864e-05	0.977436
Direct additive	1007	1	58985824	-2.74376e-05	1.01081
Direct additive	1008	1	59013931	-2.8996e-05	1.01694
Direct additive	1009	1	59062240	-2.8024e-05	1.01311
Direct additive	1010	1	59150635	-8.37041e-06	0.938714
Direct additive	1011	1	59181313	1.10572e-05	0.948553
Direct additive	1012	1	59258183	5.70832e-06	0.929067
Direct additive	1013	1	59293075	-1.50382e-06	0.91403
Direct additive	1014	1	59326649	-4.13206e-05	1.06676
Direct additive	1015	1	59519142	6.60085e-05	1.17402
Direct additive	1016	1	59561164	3.32605e-05	1.03391
Direct additive	1017	1	59608814	-4.05316e-05	1.0635
Direct additive	1018	1	59642266	-4.08387e-06	0.923228
Direct additive	1019	1	59710492	1.02805e-05	0.945698
Direct additive	1020	1	59831598	5.40899e-05	1.12095
Direct additive	1021	1	59862914	1.30342e-06	0.91332
Direct additive	1022	1	59894711	-3.50923e-05	1.04129
Direct additive	1023	1	59936310	1.87433e-05	0.977273
Direct additive	1024	1	59977394	2.17382e-05	0.988697
Direct additive	1025	1	60020071	-4.29559e-05	1.07355
Direct additive	1026	1	60052445	-3.90288e-05	1.05732
Direct additive	1027	1	60076655	-3.17591e-06	0.919981
Direct additive	1028	1	60208397	-9.7283e-06	0.943674
Direct additive	1029	1	60244829	1.12636e-05	0.949313
Direct additive	1030	1	60274233	-2.3473e-05	0.995376
Direct additive	1031	1	60305144	-2.85723e-05	1.01527
Direct additive	1032	1	60401908	-1.7098e-05	0.971053
Direct additive	1033	1	60448835	-1.64804e-05	0.968728
Direct additive	1034	1	60570061	-3.03044e-05	1.02212
Direct additive	1035	1	60617512	-4.04034e-05	1.06297
Direct additive	1036	1	60661313	-3.82802e-05	1.05425
Direct additive	1037	1	60719214	2.5308e-06	0.917681
Direct additive	1038	1	60764702	-6.54064e-05	1.17128
Direct additive	1039	1	60803303	8.73771e-06	0.940053
Direct additive	1040	1	60858552	-1.79646e-05	0.974324
Direct additive	1041	1	60949928	-8.17609e-07	0.9116
Direct additive	1042	1	60991252	-5.04518e-06	0.926679
Direct additive	1043	1	61023038	4.57723e-05	1.08535
Direct additive	1044	1	61029206	-1.41655e-05	0.960064
Direct additive	1045	1	61082391	-1.45793e-05	0.961607
Direct additive	1046	1	61113705	-4.88868e-05	1.09855
Direct additive	1047	1	61219785	-1.47209e-05	0.962136
Direct additive	1048	1	61239969	7.35686e-06	0.935029
Direct additive	1049	1	61259262	-3.95863e-05	1.0596
Direct additive	1050	1	61306219	-4.94325e-05	1.10088
Direct additive	1051	1	61397709	1.59188e-05	0.966619
Direct additive	1052	1	61589657	-1.71122e-05	0.971106
Direct additive	1053	1	61680002	1.49887e-05	0.963136
Direct additive	1054	1	61818624	-5.43651e-05	1.12215
Direct additive	1055	1	61839975	-5.99133e-05	1.14658
Direct additive	1056	1	61941750	-9.02036e-06	0.941085
Direct additive	1057	1	61967006	-1.57401e-05	0.965949
Direct additive	1058	1	62032114	2.49982e-05	1.00128
Direct additive	1059	1	62094159	-3.22839e-05	1.03
Direct additive	1060	1	62260508	1.88993e-05	0.977864
Direct additive	1061	1	62319550	-2.41586e-05	0.998028
Direct additive	1062	1	62401101	1.93073e-05	0.979414
Direct additive	1063	1	62406588	2.26118e-05	0.992055
Direct additive	1064	1	62518130	9.03328e-07	0.911903
Direct additive	1065	1	62573805	-5.6861e-05	1.13308
Direct additive	1066	1	62602229	2.37199e-05	0.99633
Direct additive	1067	1	62610092	5.64353e-05	1.1312
Direct additive	1068	1	62652092	-1.66321e-06	0.914596
Direct additive	1069	1	62660714	-1.66321e-06	0.914596
Direct additive	1070	1	62731658	-2.35993e-05	0.995864
Direct additive	1071	1	62864207	-2.69215e-05	1.00879
Direct additive	1072	1	62885134	4.80437e-06	0.925813
Direct additive	1073	1	62928540	-2.22153e-05	0.990529
Direct additive	1074	1	62997737	-8.05295e-06	0.937559
Direct additive	1075	1	63226954	8.24883e-06	0.938272
Direct additive	1076	1	63252034	1.16896e-05	0.950884
Direct additive	1077	1	63289944	1.16896e-05	0.950884
Direct additive	1078	1	63378161	-1.01742e-05	0.945308
Direct additive	1079	1	63455167	1.00487e-05	0.944848
Direct additive	1080	1	63465803	1.92698e-05	0.979271
Direct additive	1081	1	63606388	-2.18711e-05	0.989207
Direct additive	1082	1	63618003	-4.59315e-06	0.925055
Direct additive	1083	1	63725875	1.02875e-05	0.945724
Direct additive	1084	1	63763325	-8.3489e-06	0.938636
Direct additive	1085	1	63783748	-5.79289e-06	0.929372
Direct additive	1086	1	63804532	-6.19124e-05	1.15551
Direct additive	1087	1	63863563	-3.86151e-05	1.05562
Direct additive	1088	1	63895607	7.32356e-06	0.934909
Direct additive	1089	1	63931126	3.09277e-05	1.02459
Direct additive	1090	1	63979161	-1.15369e-05	0.950321
Direct additive	1091	1	64042426	-1.53014e-06	0.914124
Direct additive	1092	1	64054097	-2.08286e-06	0.916087
Direct additive	1093	1	64062877	-2.59056e-05	1.00482
Direct additive	1094	1	64101392	-1.53014e-06	0.914124
Direct additive	1095	1	64147391	-4.86548e-05	1.09756
Direct additive	1096	1	64240267	-2.7136e-05	1.00963
Direct additive	1097	1	64262992	2.99874e-06	0.919349
Direct additive	1098	1	64314437	1.39125e-05	0.959122
Direct additive	1099	1	64434227	-1.30017e-05	0.955738
Direct additive	1100	1	64525530	-3.60489e-05	1.04516
Direct additive	1101	1	64544751	7.34472e-06	0.934985
Direct additive	1102	1	64669871	-9.59571e-06	0.943189
Direct additive	1103	1	64813680	1.64482e-05	0.968607
Direct additive	1104	1	64845386	-1.80846e-05	0.974778
Direct additive	1105	1	64887512	-4.98587e-06	0.926466
Direct additive	1106	1	64935295	1.21114e-05	0.952442
Direct additive	1107	1	64969397	-2.87501e-06	0.918907
Direct additive	1108	1	64998865	1.99104e-07	0.909414
Direct additive	1109	1	65155713	7.36582e-06	0.935062
Direct additive	1110	1	65189897	-5.41594e-05	1.12126
Direct additive	1111	1	65274379	-1.40845e-05	0.959763
Direct additive	1112	1	65287267	2.24848e-05	0.991566
Direct additive	1113	1	65296058	-2.8316e-05	1.01426
Direct additive	1114	1	65336184	-2.16056e-05	0.988189
Direct additive	1115	1	65387487	1.52265e-05	0.964025
Direct additive	1116	1	65418828	3.78571e-05	1.05252
Direct additive	1117	1	65439839	-8.55839e-06	0.939399
Direct additive	1118	1	65485724	1.9929e-06	0.915767
Direct additive	1119	1	65507097	1.96355e-05	0.980662
Direct additive	1120	1	65591079	1.76574e-06	0.91496
Direct additive	1121	1	65627452	3.68004e-05	1.04821
Direct additive	1122	1	65759214	-3.13067e-05	1.0261
Direct additive	1123	1	65961827	-3.42808e-05	1.03801
Direct additive	1124	1	66052500	2.75657e-06	0.918485
Direct additive	1125	1	66062361	1.91752e-05	0.978912
Direct additive	1126	1	66069685	7.77456e-06	0.936546
Direct additive	1127	1	66135670	3.05579e-05	1.02312
Direct additive	1128	1	66167450	-1.15704e-06	0.912801
Direct additive	1129	1	66217100	1.62806e-05	0.967977
Direct additive	1130	1	66312038	-9.02803e-06	0.941113
Direct additive	1131	1	66327417	-2.72715e-05	1.01016
Direct additive	1132	1	66489472	-2.03391e-05	0.983343
Direct additive	1133	1	66523701	-4.56007e-06	0.924936
Direct additive	1134	1	66643167	4.9698e-05	1.10201
Direct additive	1135	1	66676657	-1.78933e-05	0.974054
Direct additive	1136	1	66736830	-6.0187e-05	1.14779
Direct additive	1137	1	66787044	6.25434e-05	1.15834
Direct additive	1138	1	66819497	1.02365e-05	0.945537
Direct additive	1139	1	66872738	6.12253e-06	0.930561
Direct additive	1140	1	66892920	-2.62308e-05	1.00609
Direct additive	1141	1	66940400	2.09846e-05	0.98581
Direct additive	1142	1	66993139	2.64706e-05	1.00702
Direct additive	1143	1	67018785	2.64706e-05	1.00702
Direct additive	1144	1	67062156	-1.32712e-05	0.956738
Direct additive	1145	1	67105217	-1.02487e-05	0.945582
Direct additive	1146	1	67114515	-2.81704e-05	1.01369
Direct additive	1147	1	67216137	-1.40836e-05	0.959759
Direct additive	1148	1	67259774	-9.56084e-06	0.943061
Direct additive	1149	1	67303097	1.73993e-05	0.972189
Direct additive	1150	1	67431170	6.9632e-06	0.933602
Direct additive	1151	1	67499306	-5.03802e-05	1.10493
Direct additive	1152	1	67563681	1.94489e-06	0.915596
Direct additive	1153	1	67611620	-3.36349e-05	1.03541
Direct additive	1154	1	67729246	-2.36956e-05	0.996236
Direct additive	1155	1	67778014	-1.47671e-05	0.962309
Direct additive	1156	1	67833761	3.00134e-05	1.02096
Direct additive	1157	1	67889219	6.89185e-05	1.18735
Direct additive	1158	1	67946009	7.5795e-06	0.935838
Direct additive	1159	1	67978136	-4.32584e-06	0.924095
Direct additive	1160	1	68019190	3.90736e-05	1.0575
Direct additive	1161	1	68061632	2.92236e-05	1.01784
Direct additive	1162	1	68101447	2.42793e-05	0.998495
Direct additive	1163	1	68118567	2.13621e-05	0.987255
Direct additive	1164	1	68190751	7.74107e-06	0.936424
Direct additive	1165	1	68199001	-2.50427e-05	1.00146
Direct additive	1166	1	68250822	-5.34451e-05	1.11815
Direct additive	1167	1	68284272	1.12357e-05	0.949211
Direct additive	1168	1	68333165	-1.7363e-05	0.972052
Direct additive	1169	1	68457284	4.96248e-05	1.1017
Direct additive	1170	1	68548146	-3.87359e-05	1.05611
Direct additive	1171	1	68607496	2.66357e-05	1.00767
Direct additive	1172	1	68619837	1.61043e-05	0.967315
Direct additive	1173	1	68632937	1.52658e-05	0.964173
Direct additive	1174	1	68752161	6.38357e-06	0.931504
Direct additive	1175	1	68846100	3.85913e-05	1.05552
Direct additive	1176	1	68996791	1.3879e-05	0.958997
Direct additive	1177	1	69004560	1.3879e-05	0.958997
Direct additive	1178	1	69011516	1.05585e-05	0.946719
Direct additive	1179	1	69084171	-2.36633e-05	0.996111
Direct additive	1180	1	69150214	-3.4937e-05	1.04066
Direct additive	1181	1	69193825	2.3919e-05	0.9971
Direct additive	1182	1	69204205	2.79123e-05	1.01267
Direct additive	1183	1	69280847	3.34704e-05	1.03475
Direct additive	1184	1	69327178	-1.32122e-05	0.956519
Direct additive	1185	1	69391174	-2.88014e-05	1.01617
Direct additive	1186	1	69437793	-2.18911e-05	0.989284
Direct additive	1187	1	69473267	-1.47374e-05	0.962198
Direct additive	1188	1	69559494	1.95667e-05	0.980401
Direct additive	1189	1	69612097	-4.13742e-05	1.06698
Direct additive	1190	1	69657697	1.10004e-05	0.948344
Direct additive	1191	1	69691810	1.10004e-05	0.948344
Direct additive	1192	1	69741133	1.61049e-05	0.967318
Direct additive	1193	1	69793512	-7.51832e-06	0.935615
Direct additive	1194	1	69799470	-7.51832e-06	0.935615
Direct additive	1195	1	69916433	1.10994e-05	0.948708
Direct additive	1196	1	69981980	3.89804e-05	1.05712
Direct additive	1197	1	69989039	1.34903e-06	0.913481
Direct additive	1198	1	69995240	-1.3401e-05	0.95722
Direct additive	1199	1	70013511	-1.34965e-06	0.913484
Direct additive	1200	1	70044230	-7.99222e-07	0.911535
Direct additive	1201	1	70100975	-2.29153e-05	0.993224
Direct additive	1202	1	70142145	-1.14334e-05	0.949939
Direct additive	1203	1	70190365	-4.16811e-05	1.06825
Direct additive	1204	1	70246598	-1.12446e-05	0.949243
Direct additive	1205	1	70280560	-1.35741e-05	0.957864
Direct additive	1206	1	70324117	2.57054e-05	1.00404
Direct additive	1207	1	70334455	-9.02026e-06	0.941085
Direct additive	1208	1	70356171	-7.24159e-06	0.934611
Direct additive	1209	1	70431200	-2.86461e-05	1.01556
Direct additive	1210	1	70435140	-2.64583e-05	1.00697
Direct additive	1211	1	70480554	-4.27282e-05	1.0726
Direct additive	1212	1	70518848	-1.90421e-06	0.915452
Direct additive	1213	1	70569291	2.86496e-05	1.01557
Direct additive	1214	1	70617497	1.40443e-07	0.909207
Direct additive	1215	1	70631985	1.74813e-05	0.972498
Direct additive	1216	1	70792653	-1.28428e-06	0.913252
Direct additive	1217	1	70912898	-1.72831e-05	0.97175
Direct additive	1218	1	70933572	-3.26791e-05	1.03158
Direct additive	1219	1	70973689	6.7433e-06	0.932806
Direct additive	1220	1	71057388	-2.57754e-05	1.00431
Direct additive	1221	1	71117363	-2.42526e-05	0.998392
Direct additive	1222	1	71166529	1.34339e-06	0.913462
Direct additive	1223	1	71181766	1.34339e-06	0.913462
Direct additive	1224	1	71190350	-6.75559e-05	1.18109
Direct additive	1225	1	71236376	9.45559e-06	0.942676
Direct additive	1226	1	71290013	5.72522e-06	0.929127
Direct additive	1227	1	71354857	-9.34418e-06	0.942268
Direct additive	1228	1	71366139	4.27202e-05	1.07257
Direct additive	1229	1	71414691	6.90995e-06	0.933409
Direct additive	1230	1	71447272	2.80715e-05	1.0133
Direct additive	1231	1	71477783	-2.18725e-05	0.989213
Direct additive	1232	1	71535484	-3.5074e-05	1.04121
Direct additive	1233	1	71570769	1.14282e-05	0.94992
Direct additive	1234	1	71578681	1.14282e-05	0.94992
Direct additive	1235	1	71650763	-1.67218e-05	0.969636
Direct additive	1236	1	71693666	-2.3063e-05	0.993793
Direct additive	1237	1	71754163	-5.40675e-05	1.12086
Direct additive	1238	1	71774014	-4.08888e-05	1.06498
Direct additive	1239	1	71843629	-3.97147e-05	1.06013
Direct additive	1240	1	71869036	1.41364e-05	0.959956
Direct additive	1241	1	71970611	1.13882e-05	0.949772
Direct additive	1242	1	72040528	-6.71026e-06	0.932686
Direct additive	1243	1	72079374	-4.39713e-05	1.07779
Direct additive	1244	1	72165449	-4.36741e-05	1.07655
Direct additive	1245	1	72291726	4.34084e-06	0.924149
Direct additive	1246	1	72312738	1.10193e-06	0.912606
Direct additive	1247	1	72343138	1.27888e-05	0.954949
Direct additive	1248	1	72378271	-3.7785e-05	1.05222
Direct additive	1249	1	72399188	-3.07573e-05	1.02391
Direct additive	1250	1	72419560	-2.903e-05	1.01707
Direct additive	1251	1	72478142	-4.55735e-05	1.08451
Direct additive	1252	1	72510225	-4.47245e-05	1.08095
Direct additive	1253	1	72536561	4.03861e-05	1.0629
Direct additive	1254	1	72545093	4.34075e-05	1.07543
Direct additive	1255	1	72616420	-3.71558e-05	1.04966
Direct additive	1256	1	72643799	-8.99074e-06	0.940977
Direct additive	1257	1	72679557	2.59828e-05	1.00512
Direct additive	1258	1	72735114	-3.42419e-05	1.03785
Direct additive	1259	1	72861751	-7.27423e-05	1.2051
Direct additive	1260	1	72872132	6.93298e-05	1.18925
Direct additive	1261	1	72936525	-4.82466e-05	1.09582
Direct additive	1262	1	72974534	-7.67296e-06	0.936177
Direct additive	1263	1	73058889	-4.98981e-05	1.10287
Direct additive	1264	1	73168961	4.60197e-06	0.925086
Direct additive	1265	1	73223929	3.03976e-05	1.02249
Direct additive	1266	1	73326851	-3.46178e-05	1.03937
Direct additive	1267	1	73381470	-8.04137e-05	1.24152
Direct additive	1268	1	73510006	5.26083e-05	1.11453
Direct additive	1269	1	73578078	-1.89158e-05	0.977927
Direct additive	1270	1	73625083	-2.79571e-05	1.01285
Direct additive	1271	1	73661601	4.72221e-05	1.09147
Direct additive	1272	1	73688296	-4.97174e-05	1.10209
Direct additive	1273	1	73737661	-5.86607e-06	0.929635
Direct additive	1274	1	73770555	-5.16597e-05	1.11043
Direct additive	1275	1	73832050	-5.90402e-05	1.1427
Direct additive	1276	1	73852424	-2.91452e-05	1.01753
Direct additive	1277	1	73905075	8.77475e-06	0.940188
Direct additive	1278	1	73928927	1.75064e-05	0.972593
Direct additive	1279	1	73950758	7.86977e-06	0.936892
Direct additive	1280	1	74004005	-3.84686e-05	1.05502
Direct additive	1281	1	74048985	2.00334e-05	0.982178
Direct additive	1282	1	74086729	-1.79855e-05	0.974403
Direct additive	1283	1	74118775	-2.14834e-05	0.98772
Direct additive	1284	1	74174078	-9.18154e-06	0.941674
Direct additive	1285	1	74196516	1.05563e-05	0.946711
Direct additive	1286	1	74239114	3.49539e-06	0.921122
Direct additive	1287	1	74286134	-2.40821e-06	0.917244
Direct additive	1288	1	74316221	1.34482e-06	0.913467
Direct additive	1289	1	74358135	-2.53025e-05	1.00247
Direct additive	1290	1	74386588	-4.80878e-05	1.09515
Direct additive	1291	1	74416132	7.3368e-06	0.934957
Direct additive	1292	1	74452679	2.15646e-05	0.988031
Direct additive	1293	1	74482904	1.79768e-05	0.97437
Direct additive	1294	1	74542343	-8.31035e-06	0.938496
Direct additive	1295	1	74586289	-1.20568e-05	0.95224
Direct additive	1296	1	74677114	-3.94684e-05	1.05912
Direct additive	1297	1	74711142	2.42454e-05	0.998364
Direct additive	1298	1	74749423	-2.18397e-05	0.989086
Direct additive	1299	1	74807121	-1.91723e-06	0.915498
Direct additive	1300	1	74838197	1.48451e-06	0.913962
Direct additive	1301	1	74891045	1.00296e-05	0.944778
Direct additive	1302	1	74912012	-3.31845e-05	1.03361
Direct additive	1303	1	74956724	-2.20678e-05	0.989963
Direct additive	1304	1	75012204	3.34097e-05	1.03451
Direct additive	1305	1	75070015	1.79802e-05	0.974383
Direct additive	1306	1	75126173	-1.28087e-05	0.955023
Direct additive	1307	1	75153452	-1.10721e-06	0.912625
Direct additive	1308	1	75192173	-6.19396e-05	1.15563
Direct additive	1309	1	75206630	4.01165e-05	1.06179
Direct additive	1310	1	75262964	-2.03521e-05	0.983393
Direct additive	1311	1	75281943	-9.62081e-06	0.94328
Direct additive	1312	1	75341506	1.14847e-05	0.950128
Direct additive	1313	1	75397890	-8.51084e-06	0.939226
Direct additive	1314	1	75461619	-2.05617e-05	0.984193
Direct additive	1315	1	75639963	8.52601e-06	0.939281
Direct additive	1316	1	75696998	2.23726e-05	0.991134
Direct additive	1317	1	75741027	1.76335e-05	0.973073
Direct additive	1318	1	75777697	1.2682e-05	0.954553
Direct additive	1319	1	75815312	-2.81515e-05	1.01361
Direct additive	1320	1	75867923	-4.88209e-05	1.09827
Direct additive	1321	1	75937545	-2.22157e-05	0.990531
Direct additive	1322	1	75981581	1.99875e-05	0.982003
Direct additive	1323	1	76041981	-3.98243e-06	0.922865
Direct additive	1324	1	76132926	-1.17018e-05	0.950929
Direct additive	1325	1	76184718	8.71815e-06	0.939982
Direct additive	1326	1	76197141	6.51083e-06	0.931964
Direct additive	1327	1	76240639	-8.38812e-06	0.938779
Direct additive	1328	1	76272189	-2.77143e-05	1.01189
Direct additive	1329	1	76328774	2.11867e-05	0.986583
Direct additive	1330	1	76344893	-7.45594e-06	0.935389
Direct additive	1331	1	76354339	-4.27812e-05	1.07282
Direct additive	1332	1	76441533	6.99622e-06	0.933722
Direct additive	1333	1	76481339	1.29859e-05	0.955679
Direct additive	1334	1	76487437	2.34915e-05	0.995447
Direct additive	1335	1	76506342	2.08559e-05	0.985317
Direct additive	1336	1	76560800	3.67254e-05	1.04791
Direct additive	1337	1	76584668	4.52322e-05	1.08308
Direct additive	1338	1	76642422	-1.15747e-05	0.95046
Direct additive	1339	1	76692575	-4.62668e-05	1.08743
Direct additive	1340	1	76772898	-2.5381e-05	1.00277
Direct additive	1341	1	76783276	-1.85438e-05	0.976516
Direct additive	1342	1	76789549	-1.68566e-05	0.970144
Direct additive	1343	1	76809785	4.01623e-06	0.922986
Direct additive	1344	1	76851929	-1.94754e-05	0.980053
Direct additive	1345	1	76890451	-3.56408e-06	0.921368
Direct additive	1346	1	76942179	-1.09863e-05	0.948292
Direct additive	1347	1	76974896	2.0478e-05	0.983874
Direct additive	1348	1	77058688	2.25843e-05	0.991949
Direct additive	1349	1	77119540	-1.78344e-05	0.973831
Direct additive	1350	1	77144038	2.02146e-05	0.982869
Direct additive	1351	1	77159199	3.94073e-06	0.922715
Direct additive	1352	1	77288926	-3.86788e-05	1.05588
Direct additive	1353	1	77305957	3.64625e-05	1.04684
Direct additive	1354	1	77366538	1.82468e-05	0.975392
Direct additive	1355	1	77373450	3.51757e-05	1.04162
Direct additive	1356	1	77434263	-1.61057e-05	0.96732
Direct additive	1357	1	77466451	-3.02808e-05	1.02202
Direct additive	1358	1	77524676	-3.06718e-07	0.909794
Direct additive	1359	1	77578198	-5.57025e-05	1.12799
Direct additive	1360	1	77624196	1.24177e-06	0.913101
Direct additive	1361	1	77674263	4.11175e-05	1.06592
Direct additive	1362	1	77723842	-5.0402e-05	1.10503
Direct additive	1363	1	77761384	4.8441e-06	0.925956
Direct additive	1364	1	77794629	2.9975e-07	0.909769
Direct additive	1365	1	77832426	-2.08317e-05	0.985225
Direct additive	1366	1	77865875	2.7532e-05	1.01118
Direct additive	1367	1	77901680	8.15524e-06	0.937931
Direct additive	1368	1	77946622	4.56786e-05	1.08495
Direct additive	1369	1	78033046	-2.24864e-05	0.991572
Direct additive	1370	1	78138102	1.53651e-05	0.964545
Direct additive	1371	1	78176803	9.90135e-06	0.944308
Direct additive	1372	1	78249058	3.4388e-05	1.03844
Direct additive	1373	1	78272945	5.64226e-05	1.13115
Direct additive	1374	1	78299588	4.50695e-05	1.08239
Direct additive	1375	1	78353554	-8.91506e-06	0.940701
Direct additive	1376	1	78369193	4.92265e-07	0.910449
Direct additive	1377	1	78427125	4.16811e-06	0.92353
Direct additive	1378	1	78442559	1.72023e-05	0.971446
Direct additive	1379	1	78508259	-9.80531e-07	0.912176
Direct additive	1380	1	78575361	-1.61743e-07	0.909282
Direct additive	1381	1	78674493	-2.75993e-05	1.01144
Direct additive	1382	1	78731819	1.9659e-05	0.980752
Direct additive	1383	1	78751964	-2.00411e-05	0.982207
Direct additive	1384	1	78793657	-1.16825e-05	0.950858
Direct additive	1385	1	78890570	-2.18165e-05	0.988998
Direct additive	1386	1	78915501	2.19847e-05	0.989643
Direct additive	1387	1	79000555	2.5244e-05	1.00224
Direct additive	1388	1	79028365	2.95184e-05	1.019
Direct additive	1389	1	79081549	-3.2969e-05	1.03274
Direct additive	1390	1	79128920	-1.29239e-05	0.95545
Direct additive	1391	1	79145610	-3.01812e-05	1.02163
Direct additive	1392	1	79165670	3.85899e-05	1.05552
Direct additive	1393	1	79236253	1.07999e-05	0.947607
Direct additive	1394	1	79242848	1.07999e-05	0.947607
Direct additive	1395	1	79314963	1.79715e-05	0.97435
Direct additive	1396	1	79349702	-5.07049e-05	1.10633
Direct additive	1397	1	79379319	5.7705e-06	0.929291
Direct additive	1398	1	79406401	3.12811e-05	1.026
Direct additive	1399	1	79438294	3.03036e-05	1.02211
Direct additive	1400	1	79539160	2.98814e-05	1.02044
Direct additive	1401	1	79569865	-7.05706e-05	1.19499
Direct additive	1402	1	79748706	1.44347e-05	0.961068
Direct additive	1403	1	79805119	-4.1368e-06	0.923418
Direct additive	1404	1	79964281	1.60855e-05	0.967244
Direct additive	1405	1	80131555	1.51337e-05	0.963678
Direct additive	1406	1	80172324	-2.59798e-05	1.00511
Direct additive	1407	1	80242341	4.79502e-05	1.09456
Direct additive	1408	1	80284491	3.70712e-06	0.921879
Direct additive	1409	1	80333863	7.64155e-06	0.936063
Direct additive	1410	1	80341429	-1.08863e-05	0.947924
Direct additive	1411	1	80435976	-2.51787e-05	1.00199
Direct additive	1412	1	80455249	5.34549e-06	0.927759
Direct additive	1413	1	80462880	-4.5719e-05	1.08513
Direct additive	1414	1	80619620	2.6115e-05	1.00563
Direct additive	1415	1	80630686	5.72258e-06	0.929118
Direct additive	1416	1	80650928	5.89656e-05	1.14237
Direct additive	1417	1	80705932	1.49204e-05	0.962881
Direct additive	1418	1	80723243	2.23835e-05	0.991176
Direct additive	1419	1	80801999	-1.13724e-05	0.949714
Direct additive	1420	1	80844133	-4.69071e-05	1.09014
Direct additive	1421	1	80963823	-2.92043e-05	1.01776
Direct additive	1422	1	80998054	3.93005e-05	1.05843
Direct additive	1423	1	81010755	1.28806e-05	0.955289
Direct additive	1424	1	81059668	3.33276e-06	0.920541
Direct additive	1425	1	81089531	-9.57125e-06	0.943099
Direct additive	1426	1	81220840	-2.2664e-05	0.992255
Direct additive	1427	1	81272998	-1.05193e-05	0.946575
Direct additive	1428	1	81327180	-4.30083e-07	0.91023
Direct additive	1429	1	81402726	1.37895e-05	0.958665
Direct additive	1430	1	81421911	-2.0251e-05	0.983007
Direct additive	1431	1	81505102	1.04967e-05	0.946492
Direct additive	1432	1	81567844	1.94908e-05	0.980112
Direct additive	1433	1	81866465	-4.70407e-05	1.09071
Direct additive	1434	1	81948808	3.33081e-05	1.0341
Direct additive	1435	1	81992877	-2.64396e-05	1.0069
Direct additive	1436	1	82336824	4.18932e-05	1.06913
Direct additive	1437	1	82464627	2.62151e-05	1.00602
Direct additive	1438	1	82596554	7.23787e-06	0.934598
Direct additive	1439	1	82670212	4.41449e-06	0.924413
Direct additive	1440	1	82704829	-1.55065e-06	0.914197
Direct additive	1441	1	82717853	2.48443e-05	1.00069
Direct additive	1442	1	82765953	2.50221e-05	1.00138
Direct additive	1443	1	82806808	3.20951e-05	1.02924
Direct additive	1444	1	82850731	2.70474e-06	0.9183
Direct additive	1445	1	82880405	1.34088e-05	0.957249
Direct additive	1446	1	82925316	-7.43218e-06	0.935303
Direct additive	1447	1	82955829	-9.23459e-06	0.941868
Direct additive	1448	1	83030137	1.26138e-05	0.9543
Direct additive	1449	1	83128477	2.41342e-05	0.997933
Direct additive	1450	1	83187690	-4.43644e-05	1.07944
Direct additive	1451	1	83289515	4.45375e-05	1.08016
Direct additive	1452	1	83340112	-2.57357e-05	1.00415
Direct additive	1453	1	83375883	2.04059e-05	0.983599
Direct additive	1454	1	83431817	2.07657e-06	0.916064
Direct additive	1455	1	83469881	-4.77653e-05	1.09378
Direct additive	1456	1	83484772	-2.32344e-05	0.994455
Direct additive	1457	1	83519640	-2.36787e-05	0.99617
Direct additive	1458	1	83563690	-7.2849e-05	1.2056
Direct additive	1459	1	83594732	-4.32344e-05	1.07471
Direct additive	1460	1	83650202	-1.56768e-05	0.965712
Direct additive	1461	1	83692731	1.00376e-05	0.944807
Direct additive	1462	1	83730074	-2.62572e-08	0.908804
Direct additive	1463	1	83761564	-3.92634e-05	1.05828
Direct additive	1464	1	83794520	-2.03077e-05	0.983224
Direct additive	1465	1	83818945	-4.06453e-05	1.06397
Direct additive	1466	1	83860686	-1.84511e-05	0.976165
Direct additive	1467	1	83915763	7.90868e-06	0.937034
Direct additive	1468	1	83961313	-4.22991e-05	1.07082
Direct additive	1469	1	83998834	4.25876e-05	1.07202
Direct additive	1470	1	84029037	5.34106e-06	0.927743
Direct additive	1471	1	84092855	3.57724e-05	1.04404
Direct additive	1472	1	84127512	-5.5211e-06	0.928392
Direct additive	1473	1	84392176	-1.25669e-05	0.954127
Direct additive	1474	1	84444718	3.38275e-05	1.03619
Direct additive	1475	1	84492285	-3.48475e-05	1.0403
Direct additive	1476	1	84590398	-1.84614e-05	0.976204
Direct additive	1477	1	84628393	-9.42894e-07	0.912043
Direct additive	1478	1	84751715	-3.08572e-05	1.02431
Direct additive	1479	1	84811837	1.67673e-05	0.969807
Direct additive	1480	1	84871417	-4.49931e-05	1.08207
Direct additive	1481	1	84970296	1.69675e-05	0.970561
Direct additive	1482	1	85046228	-2.47501e-05	1.00032
Direct additive	1483	1	85089367	-5.34151e-05	1.11802
Direct additive	1484	1	85093711	-4.60504e-05	1.08652
Direct additive	1485	1	85154340	8.58327e-06	0.93949
Direct additive	1486	1	85189599	1.79816e-05	0.974388
Direct additive	1487	1	85405694	-1.20411e-05	0.952182
Direct additive	1488	1	85430810	2.27146e-05	0.992451
Direct additive	1489	1	85489916	-2.99826e-05	1.02084
Direct additive	1490	1	85505828	-3.45712e-05	1.03918
Direct additive	1491	1	85575532	4.83383e-05	1.09621
Direct additive	1492	1	85608555	-2.84707e-05	1.01487
Direct additive	1493	1	85628149	6.2401e-05	1.1577
Direct additive	1494	1	85653903	7.57787e-06	0.935832
Direct additive	1495	1	85661101	-2.4179e-05	0.998107
Direct additive	1496	1	85720864	-4.50773e-06	0.924748
Direct additive	1497	1	85951129	-2.86577e-05	1.01561
Direct additive	1498	1	85983765	-2.86577e-05	1.01561
Direct additive	1499	1	86015861	2.30285e-05	0.99366
Direct additive	1500	1	86082330	-3.27859e-06	0.920347
Direct additive	1501	1	86094095	-9.18707e-06	0.941694
Direct additive	1502	1	86240644	9.94706e-06	0.944476
Direct additive	1503	1	86265405	-2.17872e-05	0.988885
Direct additive	1504	1	86292889	4.48815e-05	1.0816
Direct additive	1505	1	86350067	5.71708e-05	1.13444
Direct additive	1506	1	86361777	-3.13433e-05	1.02625
Direct additive	1507	1	86429939	-4.82389e-06	0.925883
Direct additive	1508	1	86468358	3.56297e-05	1.04346
Direct additive	1509	1	86516534	-5.88322e-06	0.929697
Direct additive	1510	1	86560524	-3.88384e-06	0.922512
Direct additive	1511	1	86584794	-1.15435e-05	0.950345
Direct additive	1512	1	86763070	-9.51737e-06	0.942902
Direct additive	1513	1	86821768	4.6905e-05	1.09013
Direct additive	1514	1	86839261	4.98172e-05	1.10252
Direct additive	1515	1	86876495	-2.12376e-05	0.986778
Direct additive	1516	1	86961345	3.27942e-05	1.03204
Direct additive	1517	1	86976407	-1.47428e-05	0.962218
Direct additive	1518	1	87023604	2.3919e-05	0.9971
Direct additive	1519	1	87036274	-3.03496e-05	1.0223
Direct additive	1520	1	87090505	3.00249e-05	1.02101
Direct additive	1521	1	87121341	1.65437e-05	0.968966
Direct additive	1522	1	87129126	-1.67302e-05	0.969668
Direct additive	1523	1	87155887	-1.30596e-05	0.955953
Direct additive	1524	1	87179228	9.62626e-06	0.9433
Direct additive	1525	1	87216343	-6.47184e-06	0.931824
Direct additive	1526	1	87384757	2.47811e-05	1.00044
Direct additive	1527	1	87484166	-7.36988e-06	0.935077
Direct additive	1528	1	87663846	5.08025e-07	0.910505
Direct additive	1529	1	87709264	4.99545e-05	1.10311
Direct additive	1530	1	87753155	1.38429e-05	0.958863
Direct additive	1531	1	87791568	5.02728e-05	1.10447
Direct additive	1532	1	87826285	2.0634e-05	0.984469
Direct additive	1533	1	87955210	-3.49945e-06	0.921137
Direct additive	1534	1	88050421	2.07627e-06	0.916063
Direct additive	1535	1	88132568	-4.51227e-05	1.08262
Direct additive	1536	1	88167112	-1.53751e-06	0.91415
Direct additive	1537	1	88177674	1.07135e-05	0.947289
Direct additive	1538	1	88186660	-1.53751e-06	0.91415
Direct additive	1539	1	88287498	-3.44293e-05	1.03861
Direct additive	1540	1	88337592	-3.23874e-05	1.03041
Direct additive	1541	1	88366446	2.45043e-05	0.999368
Direct additive	1542	1	88406801	-5.01314e-05	1.10387
Direct additive	1543	1	88453996	1.18173e-05	0.951355
Direct additive	1544	1	88483339	-2.16491e-05	0.988355
Direct additive	1545	1	88490420	-6.3563e-08	0.908936
Direct additive	1546	1	88536013	1.58823e-05	0.966482
Direct additive	1547	1	88557612	-3.74704e-05	1.05094
Direct additive	1548	1	88671146	2.93017e-05	1.01815
Direct additive	1549	1	88723370	-2.22533e-05	0.990675
Direct additive	1550	1	88759553	1.53438e-05	0.964465
Direct additive	1551	1	88803441	-2.74947e-05	1.01103
Direct additive	1552	1	88859875	3.23433e-06	0.920189
Direct additive	1553	1	88931534	-4.57963e-06	0.925006
Direct additive	1554	1	88975436	-1.16826e-05	0.950858
Direct additive	1555	1	89040555	-2.85285e-05	1.0151
Direct additive	1556	1	89419206	-1.92204e-05	0.979084
Direct additive	1557	1	89509677	7.67017e-06	0.936167
Direct additive	1558	1	89592162	1.07152e-05	0.947295
Direct additive	1559	1	89631863	-7.59044e-06	0.935877
Direct additive	1560	1	89681874	-2.93534e-05	1.01835
Direct additive	1561	1	89696490	-2.43752e-06	0.917348
Direct additive	1562	1	89740243	-4.52776e-05	1.08327
Direct additive	1563	1	89777123	3.14417e-05	1.02664
Direct additive	1564	1	89903889	-7.59044e-06	0.935877
Direct additive	1565	1	89930085	-7.6336e-06	0.936034
Direct additive	1566	1	90001077	-3.76193e-05	1.05155
Direct additive	1567	1	90073375	3.60175e-05	1.04503
Direct additive	1568	1	90099232	-4.533e-05	1.08349
Direct additive	1569	1	90142887	1.44808e-05	0.96124
Direct additive	1570	1	90160936	-3.1476e-05	1.02677
Direct additive	1571	1	90211328	-2.92626e-05	1.01799
Direct additive	1572	1	90257337	4.27838e-06	0.923925
Direct additive	1573	1	90358877	7.06945e-05	1.19556
Direct additive	1574	1	90407084	4.03865e-05	1.0629
Direct additive	1575	1	90491969	4.09748e-06	0.923277
Direct additive	1576	1	90535317	2.02957e-05	0.983178
Direct additive	1577	1	90594316	2.47553e-05	1.00034
Direct additive	1578	1	90630943	2.66778e-05	1.00783
Direct additive	1579	1	90657982	-5.13715e-05	1.10919
Direct additive	1580	1	90705417	1.66043e-05	0.969194
Direct additive	1581	1	90743591	2.68704e-05	1.00859
Direct additive	1582	1	90784257	1.3608e-05	0.95799
Direct additive	1583	1	90847435	-3.53013e-05	1.04213
Direct additive	1584	1	90909802	-2.33438e-05	0.994877
Direct additive	1585	1	90916173	-2.33438e-05	0.994877
Direct additive	1586	1	91102925	1.34718e-05	0.957483
Direct additive	1587	1	91170203	1.68309e-06	0.914667
Direct additive	1588	1	91207938	1.21495e-05	0.952583
Direct additive	1589	1	91367178	-6.62948e-05	1.17532
Direct additive	1590	1	91573814	5.97466e-05	1.14583
Direct additive	1591	1	91720577	4.31881e-06	0.92407
Direct additive	1592	1	91765644	3.51582e-05	1.04155
Direct additive	1593	1	91794880	-2.27031e-06	0.916753
Direct additive	1594	1	91863473	-2.49129e-06	0.91754
Direct additive	1595	1	91870258	-2.921e-06	0.919071
Direct additive	1596	1	91907618	-4.58531e-05	1.08569
Direct additive	1597	1	91951411	-1.45337e-05	0.961437
Direct additive	1598	1	91968198	-6.08319e-06	0.930419
Direct additive	1599	1	92108779	5.17039e-05	1.11062
Direct additive	1600	1	92157812	-1.67735e-06	0.914646
Direct additive	1601	1	92199225	1.89412e-05	0.978023
Direct additive	1602	1	92258956	4.17023e-05	1.06834
Direct additive	1603	1	92306480	3.86184e-05	1.05563
Direct additive	1604	1	92346134	-1.3821e-06	0.913599
Direct additive	1605	1	92379263	-2.46097e-05	0.999776
Direct additive	1606	1	92399048	6.04403e-06	0.930278
Direct additive	1607	1	92516153	4.85962e-05	1.09731
Direct additive	1608	1	92531392	-3.53618e-05	1.04238
Direct additive	1609	1	92570801	-6.00748e-05	1.14729
Direct additive	1610	1	92689655	-6.5727e-05	1.17274
Direct additive	1611	1	92704734	-3.49239e-05	1.04061
Direct additive	1612	1	92766266	-6.76975e-05	1.18174
Direct additive	1613	1	92805470	1.63574e-05	0.968266
Direct additive	1614	1	92861378	2.36271e-05	0.995971
Direct additive	1615	1	92929578	-1.91506e-05	0.978819
Direct additive	1616	1	92984329	-2.72378e-05	1.01002
Direct additive	1617	1	93015294	-1.07204e-05	0.947314
Direct additive	1618	1	93028256	-2.05763e-05	0.984249
Direct additive	1619	1	93164296	1.35558e-05	0.957796
Direct additive	1620	1	93191123	1.92793e-05	0.979307
Direct additive	1621	1	93238731	1.77206e-07	0.909337
Direct additive	1622	1	93325284	8.97977e-06	0.940937
Direct additive	1623	1	93367571	-1.63748e-07	0.909289
Direct additive	1624	1	93395366	2.91737e-05	1.01764
Direct additive	1625	1	93453076	8.18536e-06	0.938041
Direct additive	1626	1	93500218	-1.6821e-05	0.970009
Direct additive	1627	1	93561901	-1.92364e-05	0.979144
Direct additive	1628	1	93638496	2.62574e-05	1.00619
Direct additive	1629	1	93676624	1.15821e-05	0.950488
Direct additive	1630	1	93712074	-1.52238e-05	0.964015
Direct additive	1631	1	93755255	9.51522e-06	0.942894
Direct additive	1632	1	93793548	4.70368e-05	1.09069
Direct additive	1633	1	93851367	1.30301e-05	0.955843
Direct additive	1634	1	93940341	1.46416e-05	0.96184
Direct additive	1635	1	94039355	-1.35475e-05	0.957765
Direct additive	1636	1	94050486	4.35594e-05	1.07607
Direct additive	1637	1	94162391	-4.36845e-05	1.07659
Direct additive	1638	1	94206987	4.28603e-05	1.07315
Direct additive	1639	1	94217619	-6.51618e-05	1.17017
Direct additive	1640	1	94289129	2.63565e-05	1.00658
Direct additive	1641	1	94310141	1.34623e-05	0.957448
Direct additive	1642	1	94332471	2.58139e-05	1.00446
Direct additive	1643	1	94377572	2.55975e-05	1.00362
Direct additive	1644	1	94466756	3.60131e-05	1.04501
Direct additive	1645	1	94498911	-1.1679e-05	0.950845
Direct additive	1646	1	94526647	2.53082e-05	1.00249
Direct additive	1647	1	94550859	-7.43062e-05	1.21244
Direct additive	1648	1	94645894	4.95139e-05	1.10122
Direct additive	1649	1	94722198	-4.72352e-05	1.09153
Direct additive	1650	1	94731106	1.66589e-05	0.969399
Direct additive	1651	1	94793784	8.29785e-07	0.911643
Direct additive	1652	1	94802323	-7.33783e-06	0.93496
Direct additive	1653	1	94806594	-1.01405e-05	0.945185
Direct additive	1654	1	94837526	3.06017e-07	0.909792
Direct additive	1655	1	94940617	-1.49488e-05	0.962987
Direct additive	1656	1	94993712	-1.45187e-05	0.961381
Direct additive	1657	1	95153594	-4.70296e-06	0.925449
Direct additive	1658	1	95172795	2.24275e-05	0.991345
Direct additive	1659	1	95265747	-5.55885e-07	0.910674
Direct additive	1660	1	95369397	-1.811e-05	0.974874
Direct additive	1661	1	95455819	3.68867e-05	1.04856
Direct additive	1662	1	95497214	3.122e-05	1.02575
Direct additive	1663	1	95578747	1.05843e-05	0.946814
Direct additive	1664	1	95617371	4.27234e-05	1.07258
Direct additive	1665	1	95629807	-3.49588e-05	1.04075
Direct additive	1666	1	95740733	6.87869e-07	0.911141
Direct additive	1667	1	95758285	1.10925e-05	0.948683
Direct additive	1668	1	95792924	-3.84753e-05	1.05505
Direct additive	1669	1	95846720	6.88809e-07	0.911144
Direct additive	1670	1	95879017	-3.07996e-05	1.02408
Direct additive	1671	1	95939100	-1.51439e-05	0.963716
Direct additive	1672	1	95967558	-4.61152e-06	0.925121
Direct additive	1673	1	96005302	1.24107e-06	0.913099
Direct additive	1674	1	96067482	-1.64624e-05	0.96866
Direct additive	1675	1	96084447	-6.04311e-05	1.14888
Direct additive	1676	1	96168515	4.65125e-05	1.08847
Direct additive	1677	1	96216737	3.39041e-05	1.0365
Direct additive	1678	1	96223081	1.56196e-05	0.965497
Direct additive	1679	1	96329082	2.84037e-05	1.0146
Direct additive	1680	1	96341598	3.04728e-06	0.919522
Direct additive	1681	1	96346369	-1.55988e-05	0.965419
Direct additive	1682	1	96402236	2.90133e-05	1.01701
Direct additive	1683	1	96412845	8.08025e-05	1.2434
Direct additive	1684	1	96426120	7.36018e-06	0.935041
Direct additive	1685	1	96463784	-1.24139e-05	0.953561
Direct additive	1686	1	96782015	-2.46955e-06	0.917462
Direct additive	1687	1	96798052	1.90185e-05	0.978317
Direct additive	1688	1	96806235	1.64886e-05	0.968759
Direct additive	1689	1	96860276	-4.78398e-05	1.09409
Direct additive	1690	1	96909929	-4.0285e-05	1.06248
Direct additive	1691	1	97033682	3.4429e-05	1.03861
Direct additive	1692	1	97192711	1.54334e-06	0.914171
Direct additive	1693	1	97209577	1.43817e-06	0.913798
Direct additive	1694	1	97278922	6.69221e-06	0.932621
Direct additive	1695	1	97314205	-6.2847e-06	0.931147
Direct additive	1696	1	97472681	1.31763e-05	0.956386
Direct additive	1697	1	97501025	3.57551e-05	1.04397
Direct additive	1698	1	97563934	-3.37288e-06	0.920684
Direct additive	1699	1	97580021	1.95126e-05	0.980194
Direct additive	1700	1	97627565	6.11118e-05	1.15192
Direct additive	1701	1	97688412	2.89409e-05	1.01672
Direct additive	1702	1	97777084	4.99226e-05	1.10297
Direct additive	1703	1	97808486	1.52432e-05	0.964088
Direct additive	1704	1	97853329	-8.19477e-07	0.911606
Direct additive	1705	1	97882373	-2.7659e-05	1.01168
Direct additive	1706	1	97987628	-5.48407e-06	0.928258
Direct additive	1707	1	98024109	-4.4461e-06	0.924527
Direct additive	1708	1	98034129	2.45569e-05	0.999571
Direct additive	1709	1	98089781	-3.51841e-05	1.04166
Direct additive	1710	1	98117138	3.2777e-05	1.03197
Direct additive	1711	1	98142631	-2.58103e-05	1.00445
Direct additive	1712	1	98211805	-1.8167e-05	0.975089
Direct additive	1713	1	98252334	-9.67175e-06	0.943467
Direct additive	1714	1	98259388	4.05721e-05	1.06367
Direct additive	1715	1	98412220	4.38491e-06	0.924307
Direct additive	1716	1	98476073	9.75417e-06	0.943769
Direct additive	1717	1	98554933	-2.04615e-05	0.983811
Direct additive	1718	1	98698690	1.85332e-05	0.976476
Direct additive	1719	1	98778433	-2.89817e-05	1.01688
Direct additive	1720	1	98836848	4.18308e-05	1.06888
Direct additive	1721	1	98863481	-6.1431e-06	0.930635
Direct additive	1722	1	98931858	3.13776e-05	1.02638
Direct additive	1723	1	99008247	2.2874e-05	0.993064
Direct additive	1724	1	99024896	2.2874e-05	0.993064
Direct additive	1725	1	99077958	9.71281e-06	0.943617
Direct additive	1726	1	99103421	3.83869e-06	0.92235
Direct additive	1727	1	99129941	-5.32121e-06	0.927672
Direct additive	1728	1	99163058	1.3491e-05	0.957555
Direct additive	1729	1	99223381	3.46402e-06	0.92101
Direct additive	1730	1	99283857	3.70305e-05	1.04915
Direct additive	1731	1	99393734	-2.99282e-05	1.02063
Direct additive	1732	1	99470201	-4.3656e-05	1.07647
Direct additive	1733	1	99545758	-2.54735e-05	1.00313
Direct additive	1734	1	99667634	-1.82136e-05	0.975266
Direct additive	1735	1	99687358	7.51801e-06	0.935614
Direct additive	1736	1	99799572	2.31261e-05	0.994037
Direct additive	1737	1	99832319	1.35296e-05	0.957698
Direct additive	1738	1	99931717	7.98842e-06	0.937324
Direct additive	1739	1	99972078	1.6592e-05	0.969148
Direct additive	1740	1	100001324	1.07859e-06	0.912523
Direct additive	1741	1	100036439	3.09335e-05	1.02462
Direct additive	1742	1	100102493	2.8521e-05	1.01507
Direct additive	1743	1	100153143	-7.19489e-06	0.934442
Direct additive	1744	1	100185774	-3.43944e-05	1.03847
Direct additive	1745	1	100193918	1.44998e-05	0.961311
Direct additive	1746	1	100255386	-1.75717e-05	0.972839
Direct additive	1747	1	100269214	-2.53169e-05	1.00252
Direct additive	1748	1	100318127	-3.68161e-06	0.921788
Direct additive	1749	1	100350621	-4.76461e-06	0.92567
Direct additive	1750	1	100408928	1.9737e-05	0.981049
Direct additive	1751	1	100417664	-3.0595e-05	1.02327
Direct additive	1752	1	100477080	-5.45869e-05	1.12312
Direct additive	1753	1	100506920	-1.34411e-05	0.957369
Direct additive	1754	1	100644305	-8.63976e-06	0.939696
Direct additive	1755	1	100661315	1.92221e-05	0.97909
Direct additive	1756	1	100713451	2.22249e-05	0.990566
Direct additive	1757	1	100878750	4.80758e-05	1.0951
Direct additive	1758	1	101012030	-1.71959e-06	0.914796
Direct additive	1759	1	101057409	6.93166e-05	1.18919
Direct additive	1760	1	101073923	-5.10251e-05	1.1077
Direct additive	1761	1	101083961	-2.05025e-05	0.983967
Direct additive	1762	1	101230835	2.29915e-06	0.916856
Direct additive	1763	1	101287466	5.03737e-05	1.10491
Direct additive	1764	1	101341869	3.77394e-05	1.05204
Direct additive	1765	1	101365721	1.01748e-05	0.945311
Direct additive	1766	1	101480782	-1.27463e-05	0.954791
Direct additive	1767	1	101522273	4.13638e-05	1.06694
Direct additive	1768	1	101631067	3.80438e-06	0.922227
Direct additive	1769	1	101679484	1.96792e-05	0.980828
Direct additive	1770	1	101713120	1.31921e-05	0.956445
Direct additive	1771	1	101738222	2.5426e-06	0.917722
Direct additive	1772	1	101807443	-7.39472e-05	1.21075
Direct additive	1773	1	101820263	-4.46367e-05	1.08058
Direct additive	1774	1	101965756	-3.26412e-05	1.03143
Direct additive	1775	1	101974915	3.34383e-05	1.03462
Direct additive	1776	1	102104656	-6.02713e-05	1.14817
Direct additive	1777	1	102128665	-3.90693e-05	1.05748
Direct additive	1778	1	102206246	-2.16626e-05	0.988407
Direct additive	1779	1	102231394	1.27859e-05	0.954938
Direct additive	1780	1	102295523	-6.85893e-05	1.18584
Direct additive	1781	1	102357366	-1.27474e-05	0.954795
Direct additive	1782	1	102446435	6.97645e-05	1.19126
Direct additive	1783	1	102503523	-2.42668e-05	0.998447
Direct additive	1784	1	102566589	2.51951e-05	1.00205
Direct additive	1785	1	102627977	-6.61861e-05	1.17483
Direct additive	1786	1	102668217	2.98902e-05	1.02048
Direct additive	1787	1	102701689	1.47304e-05	0.962171
Direct additive	1788	1	102726016	-4.57266e-05	1.08516
Direct additive	1789	1	102849446	1.86864e-05	0.977057
Direct additive	1790	1	102892031	1.86864e-05	0.977057
Direct additive	1791	1	102971821	2.7004e-05	1.00911
Direct additive	1792	1	103033811	5.8194e-05	1.13895
Direct additive	1793	1	103152324	2.72088e-05	1.00991
Direct additive	1794	1	103218252	-9.47368e-06	0.942742
Direct additive	1795	1	103243578	3.30738e-05	1.03316
Direct additive	1796	1	103261698	1.95342e-05	0.980277
Direct additive	1797	1	103285629	-6.31511e-05	1.16107
Direct additive	1798	1	103330948	5.47318e-06	0.928219
Direct additive	1799	1	103379935	1.5798e-05	0.966166
Direct additive	1800	1	103452513	-1.68893e-05	0.970267
Direct additive	1801	1	103509463	5.96404e-06	0.929989
Direct additive	1802	1	103566484	3.93404e-05	1.05859
Direct additive	1803	1	103616637	-1.00958e-05	0.945021
Direct additive	1804	1	103658234	-7.9937e-05	1.23923
Direct additive	1805	1	103676649	1.66488e-05	0.969361
Direct additive	1806	1	103756559	1.67392e-05	0.969701
Direct additive	1807	1	103763637	3.40465e-05	1.03707
Direct additive	1808	1	103875613	1.21654e-05	0.952642
Direct additive	1809	1	103939590	3.64829e-05	1.04692
Direct additive	1810	1	103949935	3.34591e-05	1.03471
Direct additive	1811	1	103963830	7.44083e-05	1.21292
Direct additive	1812	1	104030345	-5.14126e-06	0.927024
Direct additive	1813	1	104053989	-2.57256e-05	1.00412
Direct additive	1814	1	104058495	-2.45063e-05	0.999375
Direct additive	1815	1	104095671	-8.01292e-08	0.908994
Direct additive	1816	1	104137163	-8.01292e-08	0.908994
Direct additive	1817	1	104227981	2.39654e-05	0.99728
Direct additive	1818	1	104286297	2.4119e-05	0.997874
Direct additive	1819	1	104374285	2.38263e-05	0.996741
Direct additive	1820	1	104387479	1.64668e-05	0.968677
Direct additive	1821	1	104485515	3.66919e-05	1.04777
Direct additive	1822	1	104520159	-3.5303e-06	0.921247
Direct additive	1823	1	104619053	-1.34789e-05	0.95751
Direct additive	1824	1	104664622	-1.18438e-05	0.951453
Direct additive	1825	1	104727312	2.92778e-05	1.01805
Direct additive	1826	1	104788917	4.25906e-05	1.07203
Direct additive	1827	1	104845414	1.12825e-05	0.949383
Direct additive	1828	1	104919388	1.80887e-05	0.974793
Direct additive	1829	1	105042387	-2.37175e-05	0.996321
Direct additive	1830	1	105049123	-3.52818e-05	1.04205
Direct additive	1831	1	105079278	-1.34932e-05	0.957563
Direct additive	1832	1	105145053	4.3764e-05	1.07692
Direct additive	1833	1	105159143	2.21685e-05	0.990349
Direct additive	1834	1	105175111	-7.14949e-05	1.19928
Direct additive	1835	1	105198226	1.71993e-05	0.971434
Direct additive	1836	1	105352135	-2.08583e-06	0.916097
Direct additive	1837	1	105385944	6.47167e-05	1.16815
Direct additive	1838	1	105391945	3.39328e-05	1.03661
Direct additive	1839	1	105460343	-2.60111e-05	1.00523
Direct additive	1840	1	105512098	2.94361e-05	1.01868
Direct additive	1841	1	105911311	3.40916e-05	1.03725
Direct additive	1842	1	106187920	-8.52788e-05	1.26518
Direct additive	1843	1	106325264	-4.93184e-05	1.10039
Direct additive	1844	1	106341474	4.36916e-05	1.07662
Direct additive	1845	1	106510029	1.49553e-05	0.963012
Direct additive	1846	1	106538632	-2.28588e-05	0.993006
Direct additive	1847	1	106561132	-3.37265e-05	1.03578
Direct additive	1848	1	106606418	-3.1754e-05	1.02788
Direct additive	1849	1	106631159	-3.73708e-05	1.05053
Direct additive	1850	1	106683415	6.77132e-05	1.18181
Direct additive	1851	1	106688850	1.7127e-05	0.971162
Direct additive	1852	1	106855010	-2.44578e-05	0.999187
Direct additive	1853	1	106904555	1.6038e-05	0.967066
Direct additive	1854	1	106958340	-2.46654e-07	0.909582
Direct additive	1855	1	106985571	-1.2671e-05	0.954512
Direct additive	1856	1	107015051	-8.92978e-06	0.940754
Direct additive	1857	1	107301581	-7.17749e-05	1.20059
Direct additive	1858	1	107359930	1.29359e-05	0.955494
Direct additive	1859	1	107428243	4.45127e-05	1.08006
Direct additive	1860	1	107476127	4.27745e-05	1.0728
Direct additive	1861	1	107580381	6.5126e-05	1.17001
Direct additive	1862	1	107696790	6.40712e-05	1.16523
Direct additive	1863	1	107753302	3.20113e-05	1.02891
Direct additive	1864	1	107828025	-5.19884e-05	1.11185
Direct additive	1865	1	107866754	-9.83476e-05	1.331
Direct additive	1866	1	107955452	7.32491e-06	0.934913
Direct additive	1867	1	108001622	3.82805e-06	0.922312
Direct additive	1868	1	108116540	-1.94668e-07	0.909398
Direct additive	1869	1	108272813	9.66763e-06	0.943452
Direct additive	1870	1	108321166	6.49099e-05	1.16902
Direct additive	1871	1	108334841	5.02667e-05	1.10445
Direct additive	1872	1	108366171	5.2148e-05	1.11254
Direct additive	1873	1	108415563	9.49588e-06	0.942823
Direct additive	1874	1	108471215	-3.80255e-06	0.922221
Direct additive	1875	1	108571280	1.3318e-05	0.956912
Direct additive	1876	1	108645460	-9.45886e-06	0.942688
Direct additive	1877	1	108729065	1.17771e-06	0.912874
Direct additive	1878	1	108828064	-5.36882e-06	0.927843
Direct additive	1879	1	108868648	4.47081e-06	0.924616
Direct additive	1880	1	108900556	4.14291e-05	1.06721
Direct additive	1881	1	108945414	5.29919e-05	1.11619
Direct additive	1882	1	108985684	2.96457e-05	1.01951
Direct additive	1883	1	109063783	4.95642e-05	1.10144
Direct additive	1884	1	109095881	2.84994e-05	1.01498
Direct additive	1885	1	109110096	3.86055e-05	1.05558
Direct additive	1886	1	109177873	-5.46537e-05	1.12341
Direct additive	1887	1	109210933	3.42582e-05	1.03792
Direct additive	1888	1	109251246	2.97747e-05	1.02002
Direct additive	1889	1	109303834	-7.06394e-05	1.19531
Direct additive	1890	1	109411354	-2.26531e-05	0.992213
Direct additive	1891	1	109477701	5.55084e-05	1.12714
Direct additive	1892	1	109499500	2.03179e-05	0.983263
Direct additive	1893	1	109617588	-2.46931e-05	1.0001
Direct additive	1894	1	109651308	-1.98559e-06	0.915741
Direct additive	1895	1	109703706	-1.15212e-06	0.912784
Direct additive	1896	1	109740346	9.16496e-06	0.941613
Direct additive	1897	1	109749708	3.81617e-05	1.05376
Direct additive	1898	1	109822991	5.92274e-05	1.14353
Direct additive	1899	1	109871391	5.85555e-05	1.14055
Direct additive	1900	1	109954860	2.1432e-05	0.987523
Direct additive	1901	1	110072013	-1.56615e-05	0.965654
Direct additive	1902	1	110216364	4.83129e-05	1.0961
Direct additive	1903	1	110289920	-2.76676e-05	1.01171
Direct additive	1904	1	110359176	-4.62441e-05	1.08734
Direct additive	1905	1	110560710	4.63866e-05	1.08794
Direct additive	1906	1	110658531	2.11238e-05	0.986343
Direct additive	1907	1	110661295	3.60048e-07	0.909982
Direct additive	1908	1	110783607	2.37795e-05	0.99656
Direct additive	1909	1	110797980	-8.1122e-06	0.937774
Direct additive	1910	1	110869124	-3.25401e-05	1.03102
Direct additive	1911	1	110928043	-1.59406e-05	0.966701
Direct additive	1912	1	111128988	-4.77879e-05	1.09387
Direct additive	1913	1	111150839	-6.41249e-05	1.16547
Direct additive	1914	1	111189357	8.83037e-05	1.28012
Direct additive	1915	1	111269114	7.04166e-05	1.19428
Direct additive	1916	1	111404594	3.30973e-05	1.03326
Direct additive	1917	1	111466899	7.41551e-06	0.935242
Direct additive	1918	1	111532788	2.95371e-06	0.919188
Direct additive	1919	1	111568378	2.00373e-05	0.982193
Direct additive	1920	1	111576813	2.00373e-05	0.982193
Direct additive	1921	1	111586399	4.05209e-05	1.06346
Direct additive	1922	1	111609419	-7.90493e-06	0.93702
Direct additive	1923	1	111624329	3.01909e-05	1.02167
Direct additive	1924	1	111652426	-2.55448e-05	1.00341
Direct additive	1925	1	111691662	1.13646e-05	0.949685
Direct additive	1926	1	111713196	5.40577e-05	1.12081
Direct additive	1927	1	111718901	1.0382e-05	0.946071
Direct additive	1928	1	111828371	6.19115e-06	0.930809
Direct additive	1929	1	111844148	7.4582e-05	1.21374
Direct additive	1930	1	111857157	2.40207e-05	0.997494
Direct additive	1931	1	111892027	2.16165e-05	0.98823
Direct additive	1932	1	111943848	2.77587e-05	1.01207
Direct additive	1933	1	111963966	1.52984e-05	0.964295
Direct additive	1934	1	112031715	-2.32679e-06	0.916954
Direct additive	1935	1	112078930	-3.26612e-06	0.920303
Direct additive	1936	1	112137172	5.56181e-05	1.12762
Direct additive	1937	1	112167358	-3.77268e-05	1.05199
Direct additive	1938	1	112252559	3.9506e-05	1.05927
Direct additive	1939	1	112312895	1.20117e-05	0.952074
Direct additive	1940	1	112353711	4.52875e-05	1.08331
Direct additive	1941	1	112387194	-2.62799e-05	1.00628
Direct additive	1942	1	112576524	1.66962e-05	0.969539
Direct additive	1943	1	112600505	1.89775e-05	0.978161
Direct additive	1944	1	112661619	2.16706e-05	0.988438
Direct additive	1945	1	112935406	-2.42037e-05	0.998202
Direct additive	1946	1	113034032	-4.33253e-06	0.924119
Direct additive	1947	1	113087340	-5.76156e-05	1.1364
Direct additive	1948	1	113119588	-6.63037e-05	1.17537
Direct additive	1949	1	113185540	-2.33278e-05	0.994815
Direct additive	1950	1	113296385	-1.2636e-05	0.954383
Direct additive	1951	1	113374803	9.09803e-05	1.29349
Direct additive	1952	1	113385507	2.40041e-05	0.997429
Direct additive	1953	1	113456591	3.55713e-06	0.921343
Direct additive	1954	1	113482104	1.05892e-05	0.946832
Direct additive	1955	1	113518047	1.33605e-06	0.913435
Direct additive	1956	1	113709435	1.3254e-05	0.956674
Direct additive	1957	1	113771148	3.88118e-05	1.05642
Direct additive	1958	1	113773533	1.03689e-05	0.946023
Direct additive	1959	1	113815841	2.36421e-06	0.917087
Direct additive	1960	1	113841856	2.62109e-07	0.909636
Direct additive	1961	1	113851038	-4.17181e-05	1.06841
Direct additive	1962	1	113966217	-8.42345e-05	1.26007
Direct additive	1963	1	113996479	9.16238e-06	0.941604
Direct additive	1964	1	114050050	6.67851e-06	0.932571
Direct additive	1965	1	114148213	-2.9645e-05	1.01951
Direct additive	1966	1	114178613	-3.82067e-05	1.05395
Direct additive	1967	1	114233239	-5.85095e-05	1.14035
Direct additive	1968	1	114238702	-1.90696e-05	0.978511
Direct additive	1969	1	114271495	-4.33807e-05	1.07532
Direct additive	1970	1	114279671	-4.33807e-05	1.07532
Direct additive	1971	1	114350872	-3.47626e-06	0.921054
Direct additive	1972	1	114440744	-1.27645e-05	0.954859
Direct additive	1973	1	114485857	3.10047e-05	1.0249
Direct additive	1974	1	114575211	-1.94216e-06	0.915587
Direct additive	1975	1	114611008	-3.42721e-05	1.03798
Direct additive	1976	1	114652213	-6.81633e-05	1.18388
Direct additive	1977	1	114704140	-3.43137e-05	1.03814
Direct additive	1978	1	114766836	-9.87954e-06	0.944228
Direct additive	1979	1	114785821	-6.4012e-06	0.931568
Direct additive	1980	1	114824235	1.43854e-05	0.960884
Direct additive	1981	1	114864403	4.11094e-05	1.06589
Direct additive	1982	1	114937787	2.94982e-05	1.01892
Direct additive	1983	1	114945876	-3.15036e-05	1.02689
Direct additive	1984	1	114969911	-1.45628e-05	0.961546
Direct additive	1985	1	114991297	-2.058e-05	0.984263
Direct additive	1986	1	115056184	-3.86054e-06	0.922428
Direct additive	1987	1	115091200	8.6989e-05	1.27361
Direct additive	1988	1	115131726	2.33618e-05	0.994946
Direct additive	1989	1	115232883	-7.29952e-06	0.934821
Direct additive	1990	1	115323591	-2.54789e-05	1.00315
Direct additive	1991	1	115358497	-2.44424e-05	0.999127
Direct additive	1992	1	115399713	-2.98408e-05	1.02028
Direct additive	1993	1	115442303	-4.83644e-05	1.09632
Direct additive	1994	1	115486814	-2.77573e-05	1.01206
Direct additive	1995	1	115538946	4.81915e-06	0.925866
Direct additive	1996	1	115561511	-9.55572e-05	1.31667
Direct additive	1997	1	115617466	-2.09038e-05	0.985501
Direct additive	1998	1	115678837	4.22575e-05	1.07065
[truncated: 80,206 more rows]

## Sheet: Supplementary Table 5
Supplementary Table 5. Variance explained by each genomic windows for direct additive and maternal genetic effects on weaning weight
effect	Start SNP	End SNP	window size	Start (ChrNumber)'_'(Position)	End (ChrNumber)'_'(Position)	variance explained
Direct additive	8	20	13	1_643628	1_1618342	0.01308
Direct additive	22	38	17	1_1883334	1_2870378	0.01824
Direct additive	47	67	21	1_3460454	1_4426292	0.06706
Direct additive	69	89	21	1_4605863	1_5605415	0.18329
Direct additive	106	122	17	1_6596126	1_7578311	0.08688
Direct additive	143	160	18	1_8673690	1_9636590	0.09501
Direct additive	161	177	17	1_9715560	1_10641864	0.00325
Direct additive	179	201	23	1_10775824	1_11768264	0.01458
Direct additive	202	222	21	1_11852254	1_12848870	0.02164
Direct additive	231	254	24	1_13424665	1_14421144	0.00988
Direct additive	256	274	19	1_14691551	1_15619006	0.01713
Direct additive	279	298	20	1_15889525	1_16855865	0.04721
Direct additive	301	317	17	1_17003571	1_17964972	0.01621
Direct additive	332	352	21	1_18960866	1_19939524	0.02201
Direct additive	354	362	9	1_20014904	1_20948352	0.00536
Direct additive	365	381	17	1_21338000	1_22314998	0.00638
Direct additive	384	404	21	1_22521412	1_23486511	0.02213
Direct additive	408	425	18	1_23700883	1_24593299	0.01978
Direct additive	436	449	14	1_25750178	1_26662513	0.06879
Direct additive	459	474	16	1_27255901	1_28221350	0.02242
Direct additive	475	495	21	1_28318326	1_29252531	0.08761
Direct additive	511	529	19	1_30326020	1_31288760	0.05247
Direct additive	530	551	22	1_31359136	1_32341489	0.04169
Direct additive	552	572	21	1_32427554	1_33411858	0.00812
Direct additive	588	607	20	1_34301440	1_35287583	0.03392
Direct additive	612	624	13	1_35833194	1_36813076	0.01039
Direct additive	633	659	27	1_37434408	1_38363048	0.04059
Direct additive	660	681	22	1_38467737	1_39455736	0.19355
Direct additive	688	711	24	1_39829283	1_40823201	0.03937
Direct additive	712	727	16	1_40872239	1_41837170	0.0185
Direct additive	733	750	18	1_42383135	1_43376092	0.03901
Direct additive	751	763	13	1_43452165	1_44438055	0.0152
Direct additive	767	786	20	1_44603325	1_45566434	0.06521
Direct additive	787	801	15	1_45606454	1_46542493	0.01424
Direct additive	807	825	19	1_47026546	1_47904031	0.01367
Direct additive	827	845	19	1_48232943	1_49216343	0.0092
Direct additive	848	867	20	1_49440961	1_50412664	0.00502
Direct additive	868	884	17	1_50465210	1_51449360	0.01608
Direct additive	887	906	20	1_51646151	1_52630864	0.13548
Direct additive	910	928	19	1_53074711	1_54052331	0.02099
Direct additive	939	962	24	1_55099580	1_56097434	0.08204
Direct additive	965	978	14	1_56273963	1_57249759	0.02083
Direct additive	979	1000	22	1_57283179	1_58277276	0.06935
Direct additive	1001	1014	14	1_58332201	1_59326649	0.02841
Direct additive	1015	1033	19	1_59519142	1_60448835	0.01683
Direct additive	1050	1060	11	1_61306219	1_62260508	0.00591
Direct additive	1075	1095	21	1_63226954	1_64147391	0.05112
Direct additive	1100	1119	20	1_64525530	1_65507097	0.02856
Direct additive	1120	1133	14	1_65591079	1_66523701	0.0117
Direct additive	1134	1153	20	1_66643167	1_67611620	0.03747
Direct additive	1154	1173	20	1_67729246	1_68632937	0.01321
Direct additive	1176	1198	23	1_68996791	1_69995240	0.036
Direct additive	1204	1225	22	1_70246598	1_71236376	0.0506
Direct additive	1237	1258	22	1_71754163	1_72735114	0.14358
Direct additive	1273	1297	25	1_73737661	1_74711142	0.05057
Direct additive	1304	1322	19	1_75012204	1_75981581	0.05749
Direct additive	1324	1349	26	1_76132926	1_77119540	0.03886
Direct additive	1355	1376	22	1_77373450	1_78369193	0.02515
Direct additive	1380	1401	22	1_78575361	1_79569865	0.05473
Direct additive	1405	1425	21	1_80131555	1_81089531	0.07958
Direct additive	1426	1435	10	1_81220840	1_81992877	0.00882
Direct additive	1444	1465	22	1_82850731	1_83818945	0.09784
Direct additive	1467	1480	14	1_83915763	1_84871417	0.03158
Direct additive	1491	1510	20	1_85575532	1_86560524	0.01989
Direct additive	1512	1530	19	1_86763070	1_87753155	0.00878
Direct additive	1535	1555	21	1_88132568	1_89040555	0.03176
Direct additive	1560	1579	20	1_89681874	1_90657982	0.04556
Direct additive	1580	1590	11	1_90705417	1_91573814	0.01012
Direct additive	1591	1611	21	1_91720577	1_92704734	0.04037
Direct additive	1616	1634	19	1_92984329	1_93940341	0.00752
Direct additive	1635	1656	22	1_94039355	1_94993712	0.0172
Direct additive	1663	1685	23	1_95578747	1_96463784	0.01424
Direct additive	1694	1714	21	1_97278922	1_98259388	0.04252
Direct additive	1722	1738	17	1_98931858	1_99931717	0.00852
Direct additive	1750	1765	16	1_100408928	1_101365721	0.01296
Direct additive	1771	1788	18	1_101738222	1_102726016	0.00739
Direct additive	1794	1816	23	1_103218252	1_104137163	0.02702
Direct additive	1821	1839	19	1_104485515	1_105460343	0.02705
Direct additive	1842	1856	15	1_106187920	1_107015051	0.00974
Direct additive	1859	1873	15	1_107428243	1_108415563	0.03249
Direct additive	1874	1890	17	1_108471215	1_109411354	0.00699
Direct additive	1891	1904	14	1_109477701	1_110359176	0.00296
Direct additive	1906	1924	19	1_110658531	1_111652426	0.02216
Direct additive	1936	1948	13	1_112137172	1_113119588	0.00389
Direct additive	1955	1973	19	1_113518047	1_114485857	0.02041
Direct additive	1976	1997	22	1_114652213	1_115617466	0.03186
Direct additive	1998	2016	19	1_115678837	1_116677145	0.06505
Direct additive	2025	2041	17	1_117266987	1_118198880	0.03979
Direct additive	2047	2064	18	1_119102800	1_120096677	0.12049
Direct additive	2072	2088	17	1_120718778	1_121706523	0.10201
Direct additive	2089	2110	22	1_121743774	1_122722503	0.00785
Direct additive	2113	2128	16	1_122904289	1_123854115	0.04599
Direct additive	2140	2161	22	1_124512988	1_125494217	0.05157
Direct additive	2167	2186	20	1_125711444	1_126593061	0.01776
Direct additive	2203	2221	19	1_127625296	1_128615145	0.05615
Direct additive	2222	2234	13	1_128640217	1_129633402	0.0225
Direct additive	2237	2253	17	1_129788417	1_130774107	0.00417
Direct additive	2255	2271	17	1_130861785	1_131856629	0.12701
Direct additive	2281	2298	18	1_132369653	1_133297994	0.1014
Direct additive	2299	2314	16	1_133404214	1_134401094	0.00989
Direct additive	2315	2328	14	1_134460874	1_135459627	0.01721
Direct additive	2338	2351	14	1_136069324	1_137062777	0.01116
Direct additive	2358	2376	19	1_137441585	1_138436593	0.03533
Direct additive	2377	2402	26	1_138490958	1_139483615	0.16573
Direct additive	2414	2431	18	1_140163418	1_141149226	0.02006
Direct additive	2433	2449	17	1_141336727	1_142304021	0.02618
Direct additive	2454	2473	20	1_142613679	1_143610817	0.01674
Direct additive	2480	2503	24	1_144057915	1_145049642	0.03866
Direct additive	2504	2522	19	1_145180382	1_146112627	0.03097
Direct additive	2524	2536	13	1_146294028	1_147239286	0.01773
Direct additive	2545	2559	15	1_147693673	1_148668568	0.04552
Direct additive	2564	2575	12	1_149625408	1_150543477	0.02142
Direct additive	2581	2603	23	1_151054503	1_152038766	0.03826
Direct additive	2606	2623	18	1_152145834	1_153136864	0.01561
Direct additive	2625	2643	19	1_153408744	1_154393376	0.00771
Direct additive	2663	2684	22	1_155294701	1_156293682	0.02047
Direct additive	2686	2704	19	1_156442875	1_157359750	0.00755
Direct additive	2718	2736	19	1_158237134	1_159079573	0.00595
Direct additive	2737	2754	18	1_159237573	1_160208582	0.0451
Direct additive	2769	2787	19	1_161250130	1_162220155	0.04388
Direct additive	2793	2805	13	1_162526531	1_163479120	0.02
Direct additive	2812	2824	13	1_164069855	1_164865870	0.01251
Direct additive	2837	2856	20	1_165722038	1_166717786	0.02674
Direct additive	2857	2867	11	1_166753643	1_167369832	0.00107
Direct additive	2868	2883	16	1_167816974	1_168796306	0.01553
Direct additive	2886	2907	22	1_169008412	1_169972881	0.27096
Direct additive	2910	2928	19	1_170316321	1_171303295	0.01678
Direct additive	2933	2954	22	1_171613836	1_172607565	0.01018
Direct additive	2955	2974	20	1_172705831	1_173698247	0.03043
Direct additive	2976	2997	22	1_173862929	1_174821408	0.01841
Direct additive	3001	3016	16	1_175176338	1_176160871	0.00611
Direct additive	3017	3031	15	1_176211767	1_177180380	0.01305
Direct additive	3032	3044	13	1_177254559	1_178223061	0.0045
Direct additive	3052	3074	23	1_178722562	1_179682370	0.0155
Direct additive	3081	3096	16	1_180047957	1_181040545	0.0297
Direct additive	3112	3124	13	1_182059427	1_183034922	0.02349
Direct additive	3142	3158	17	1_184125364	1_185116076	0.03441
Direct additive	3160	3178	19	1_185301645	1_186277438	0.06318
Direct additive	3180	3192	13	1_186440312	1_187373875	0.02542
Direct additive	3195	3203	9	1_187610813	1_188571893	0.0051
Direct additive	3204	3224	21	1_188758727	1_189756065	0.06643
Direct additive	3228	3247	20	1_190060582	1_191051777	0.00754
Direct additive	3248	3267	20	1_191087632	1_192074278	0.15813
Direct additive	3268	3284	17	1_192102658	1_193047390	0.02572
Direct additive	3294	3313	20	1_193580634	1_194481058	0.05668
Direct additive	3314	3336	23	1_194593249	1_195580655	0.13718
Direct additive	3337	3352	16	1_195690383	1_196646519	0.02661
Direct additive	3354	3376	23	1_196911677	1_197849163	0.11327
Direct additive	3393	3412	20	1_198629915	1_199596726	0.01969
Direct additive	3422	3441	20	1_200620408	1_201617791	0.01536
Direct additive	3452	3470	19	1_202619035	1_203556452	0.08829
Direct additive	3471	3489	19	1_203628966	1_204553773	0.00977
Direct additive	3491	3509	19	1_204866048	1_205832002	0.18149
Direct additive	3516	3537	22	1_206279382	1_207248370	0.08668
Direct additive	3547	3563	17	1_207868280	1_208794012	0.04813
Direct additive	3573	3591	19	1_209407517	1_210346970	0.5532
Direct additive	3601	3623	23	1_210913632	1_211846418	0.19158
Direct additive	3624	3636	13	1_211928362	1_212927348	0.17045
Direct additive	3637	3652	16	1_212967751	1_213853714	0.06613
Direct additive	3653	3672	20	1_214063075	1_215052580	0.08357
Direct additive	3686	3700	15	1_215850280	1_216814975	0.03194
Direct additive	3701	3720	20	1_216883196	1_217839372	0.09866
Direct additive	3722	3742	21	1_217978017	1_218965421	0.25992
Direct additive	3743	3754	12	1_219029998	1_219897592	0.03352
Direct additive	3756	3778	23	1_220107355	1_221076999	0.07254
Direct additive	3779	3786	8	1_221133506	1_221538927	0.01758
Direct additive	3797	3815	19	1_223336178	1_224311164	0.06175
Direct additive	3817	3832	16	1_224532228	1_225501869	0.01582
Direct additive	3833	3852	20	1_225539281	1_226509726	0.08203
Direct additive	3869	3887	19	1_227595913	1_228595737	0.14213
Direct additive	3897	3916	20	1_229161916	1_230145767	0.21112
Direct additive	3933	3949	17	1_231050011	1_232041399	0.15058
Direct additive	3950	3963	14	1_232082055	1_232827555	0.03778
Direct additive	3970	3977	8	1_233833592	1_234709908	0.0102
Direct additive	3986	4008	23	1_235511245	1_236506581	0.02899
Direct additive	4009	4021	13	1_236524918	1_237413863	0.00763
Direct additive	4022	4043	22	1_237589508	1_238576287	0.03699
Direct additive	4049	4062	14	1_239162430	1_240160619	0.01846
Direct additive	4064	4081	18	1_240478923	1_241442379	0.01437
Direct additive	4082	4100	19	1_241583858	1_242574074	0.12506
Direct additive	4105	4122	18	1_243069237	1_244002111	0.09078
Direct additive	4137	4155	19	1_245100292	1_246079859	0.12053
Direct additive	4161	4181	21	1_246404076	1_247383825	0.03865
Direct additive	4184	4197	14	1_247957938	1_248942569	0.00412
Direct additive	4201	4217	17	1_249120401	1_250089597	0.03833
Direct additive	4227	4237	11	1_251024337	1_251911998	0.00962
Direct additive	4238	4251	14	1_252039416	1_252965811	0.04031
Direct additive	4265	4281	17	1_254054693	1_255028638	0.1319
Direct additive	4282	4297	16	1_255176105	1_256146472	0.08681
Direct additive	4306	4329	24	1_256655126	1_257647500	0.22628
Direct additive	4330	4345	16	1_257713560	1_258679185	0.01214
Direct additive	4347	4367	21	1_258741560	1_259710875	0.05592
Direct additive	4376	4397	22	1_260194931	1_261182340	0.04133
Direct additive	4413	4426	14	1_261956595	1_262938591	0.02692
Direct additive	4428	4447	20	1_263074281	1_263987408	0.06646
Direct additive	4451	4466	16	1_264229119	1_265210816	0.04466
Direct additive	4468	4484	17	1_265322893	1_266264021	0.01875
Direct additive	4487	4500	14	1_266619856	1_267568666	0.00566
Direct additive	4511	4529	19	1_268095105	1_269071023	0.04639
Direct additive	4538	4554	17	1_269493399	1_270478496	0.04048
Direct additive	4566	4582	17	1_271296398	1_272295911	0.0197
Direct additive	4586	4607	22	1_272551701	1_273541762	0.08888
Direct additive	4621	4641	21	1_274425574	1_275358336	0.07495
Direct additive	4642	4641	0	1_275482364	1_275358336	0
Direct additive	4648	4668	21	2_818485	2_1815412	0.01519
Direct additive	4673	4694	22	2_2225592	2_3208854	0.01046
Direct additive	4695	4716	22	2_3275593	2_4252497	0.00443
Direct additive	4722	4740	19	2_4493454	2_5472326	0.01014
Direct additive	4742	4761	20	2_5526115	2_6507028	0.04095
Direct additive	4767	4783	17	2_6810581	2_7767090	0.02575
Direct additive	4791	4807	17	2_8416180	2_9392243	0.0165
Direct additive	4809	4831	23	2_9490117	2_10487132	0.03002
Direct additive	4835	4852	18	2_10782174	2_11728531	0.05255
Direct additive	4854	4871	18	2_11979482	2_12899497	0.03269
Direct additive	4881	4903	23	2_13473852	2_14459533	0.02222
Direct additive	4913	4931	19	2_15035660	2_15988919	0.0302
Direct additive	4932	4949	18	2_16042496	2_17033754	0.07858
Direct additive	4951	4971	21	2_17092421	2_18083119	0.02875
Direct additive	4979	4999	21	2_18801493	2_19774453	0.04246
Direct additive	5007	5025	19	2_20301857	2_21294271	0.02194
Direct additive	5027	5045	19	2_21459378	2_22426012	0.01208
Direct additive	5051	5070	20	2_22809937	2_23805106	0.0265
Direct additive	5078	5102	25	2_24266089	2_25258217	0.01368
Direct additive	5107	5126	20	2_25685207	2_26664802	0.0222
Direct additive	5130	5150	21	2_26899343	2_27854385	0.01891
Direct additive	5157	5167	11	2_28452400	2_29409606	0.02715
Direct additive	5171	5187	17	2_29634330	2_30589213	0.02278
Direct additive	5200	5217	18	2_31189089	2_32113281	0.03115
Direct additive	5219	5236	18	2_32251867	2_33138364	0.07242
Direct additive	5237	5254	18	2_33270908	2_34261707	0.02222
Direct additive	5258	5280	23	2_34484259	2_35465947	0.10044
Direct additive	5285	5304	20	2_35984146	2_36971592	0.05937
Direct additive	5305	5321	17	2_37164388	2_38163474	0.0183
Direct additive	5338	5360	23	2_39158136	2_40151930	0.0265
Direct additive	5369	5386	18	2_40875507	2_41873907	0.02482
Direct additive	5387	5400	14	2_42074440	2_43014492	0.00773
Direct additive	5403	5421	19	2_43239959	2_44154644	0.17495
Direct additive	5423	5442	20	2_44319632	2_45305834	0.05761
Direct additive	5445	5464	20	2_45493819	2_46491700	0.06336
Direct additive	5470	5484	15	2_47303386	2_48271657	0.02403
Direct additive	5485	5506	22	2_48333814	2_49305946	0.05709
Direct additive	5526	5541	16	2_50146804	2_51106073	0.08681
Direct additive	5547	5568	22	2_51720147	2_52714676	0.03927
Direct additive	5582	5604	23	2_53366034	2_54365821	0.02111
Direct additive	5605	5621	17	2_54386685	2_55304410	0.00253
Direct additive	5624	5641	18	2_55464316	2_56446750	0.02747
Direct additive	5646	5670	25	2_56840997	2_57823523	0.02604
Direct additive	5674	5693	20	2_57989729	2_58969655	0.04198
Direct additive	5714	5733	20	2_60004909	2_60998882	0.11486
Direct additive	5738	5753	16	2_61227472	2_62206448	0.01299
Direct additive	5754	5773	20	2_62239788	2_63208513	0.0444
Direct additive	5794	5816	23	2_64298787	2_65276764	0.02963
Direct additive	5821	5833	13	2_65574894	2_66543498	0.00332
Direct additive	5838	5856	19	2_66858417	2_67763382	0.03391
Direct additive	5864	5887	24	2_68263699	2_69251399	0.03361
Direct additive	5892	5908	17	2_69594390	2_70548455	0.01064
Direct additive	5911	5927	17	2_70721438	2_71708492	0.22353
Direct additive	5942	5957	16	2_72607674	2_73598907	0.03454
Direct additive	5961	5977	17	2_74004954	2_74964535	0.10642
Direct additive	5983	5999	17	2_75574972	2_76562755	0.08052
Direct additive	6000	6026	27	2_76595968	2_77588602	0.32007
Direct additive	6045	6064	20	2_78632780	2_79603684	0.13458
Direct additive	6081	6105	25	2_80521412	2_81479903	0.13439
Direct additive	6117	6134	18	2_81930808	2_82891061	0.10462
Direct additive	6137	6154	18	2_83090209	2_84054194	0.06323
Direct additive	6155	6166	12	2_84124726	2_84938566	0.01689
Direct additive	6168	6189	22	2_85242819	2_86217927	0.16499
Direct additive	6191	6203	13	2_86297890	2_87177434	0.02801
Direct additive	6205	6227	23	2_87394092	2_88382410	0.0691
Direct additive	6230	6249	20	2_88593814	2_89567061	0.05609
Direct additive	6251	6260	10	2_89697835	2_90670931	0.02666
Direct additive	6261	6282	22	2_90698706	2_91679618	0.11327
Direct additive	6295	6311	17	2_92566981	2_93536704	0.18546
Direct additive	6327	6351	25	2_94525031	2_95502833	0.12802
Direct additive	6352	6366	15	2_95621490	2_96618831	0.03361
Direct additive	6367	6386	20	2_96675181	2_97627322	0.03874
Direct additive	6401	6418	18	2_98652142	2_99623937	0.05181
Direct additive	6425	6449	25	2_100147522	2_101134453	0.10031
Direct additive	6456	6473	18	2_101443025	2_102413838	0.01853
Direct additive	6477	6495	19	2_102667770	2_103640034	0.06791
Direct additive	6502	6515	14	2_104249934	2_105223487	0.03249
Direct additive	6524	6542	19	2_105874253	2_106862056	0.03298
Direct additive	6558	6581	24	2_107564404	2_108557476	0.10298
Direct additive	6583	6602	20	2_108678217	2_109673793	0.03739
Direct additive	6611	6631	21	2_110252253	2_111217617	0.04204
Direct additive	6636	6648	13	2_112294892	2_113142696	0.00737
Direct additive	6651	6661	11	2_113449517	2_114446076	0.02673
Direct additive	6663	6677	15	2_114558942	2_115525483	0.02034
Direct additive	6688	6708	21	2_116096980	2_117072252	0.16209
Direct additive	6717	6732	16	2_117369115	2_118365256	0.04299
Direct additive	6734	6755	22	2_118497369	2_119490716	0.04993
Direct additive	6765	6783	19	2_120073154	2_121042412	0.03584
Direct additive	6784	6804	21	2_121129404	2_122096448	0.09184
Direct additive	6814	6838	25	2_123048197	2_124027070	0.05354
Direct additive	6858	6885	28	2_125030378	2_126000491	0.03573
Direct additive	6901	6919	19	2_127014456	2_128003376	0.01283
Direct additive	6932	6951	20	2_128938914	2_129883962	0.03695
Direct additive	6959	6972	14	2_130424187	2_131397735	0.00639
Direct additive	6987	7010	24	2_132056189	2_133040292	0.0328
Direct additive	7016	7037	22	2_133492755	2_134417645	0.0209
Direct additive	7039	7058	20	2_134645961	2_135636519	0.04622
Direct additive	7063	7078	16	2_136130379	2_137106359	0.07412
Direct additive	7080	7096	17	2_137308235	2_138277903	0.01103
Direct additive	7097	7115	19	2_138318697	2_139297585	0.07707
Direct additive	7116	7134	19	2_139427894	2_140376913	0.03975
Direct additive	7147	7164	18	2_141192562	2_142157678	0.03554
Direct additive	7167	7179	13	2_142342627	2_143297335	0.00494
Direct additive	7180	7194	15	2_143383002	2_144342270	0.02768
Direct additive	7197	7218	22	2_144500078	2_145463813	0.11882
Direct additive	7222	7244	23	2_145780059	2_146754173	0.02588
Direct additive	7258	7279	22	2_147722365	2_148711192	0.05824
Direct additive	7289	7306	18	2_149262014	2_150249776	0.023
Direct additive	7317	7333	17	2_150948753	2_151938794	0.03354
Direct additive	7334	7351	18	2_151983292	2_152962330	0.01349
Direct additive	7356	7376	21	2_153199229	2_154194950	0.06379
Direct additive	7393	7410	18	2_155064316	2_156001345	0.03656
Direct additive	7415	7433	19	2_156467512	2_157462596	0.0155
Direct additive	7437	7452	16	2_157697393	2_158661058	0.00826
Direct additive	7453	7469	17	2_158723454	2_159680375	0.01596
Direct additive	7487	7510	24	2_160729558	2_161710993	0.08282
Direct additive	7512	7532	21	2_161781989	2_162765073	0.00888
Direct additive	7533	7554	22	2_162861327	2_163845372	0.05243
Direct additive	7556	7576	21	2_163988362	2_164973686	0.0284
Direct additive	7578	7600	23	2_165169157	2_166140810	0.02294
Direct additive	7603	7618	16	2_166302056	2_167292275	0.0091
Direct additive	7631	7656	26	2_167855866	2_168850149	0.06986
Direct additive	7666	7685	20	2_169252458	2_170221187	0.03775
Direct additive	7687	7707	21	2_170389751	2_171292374	0.01761
Direct additive	7708	7729	22	2_171398254	2_172366485	0.0282
Direct additive	7733	7755	23	2_172536035	2_173532404	0.04223
Direct additive	7771	7791	21	2_174622219	2_175575976	0.03453
Direct additive	7797	7811	15	2_175936054	2_176811481	0.14357
Direct additive	7826	7844	19	2_177951142	2_178900120	0.0353
Direct additive	7855	7874	20	2_179521559	2_180484178	0.09766
Direct additive	7876	7891	16	2_180705768	2_181704392	0.01608
Direct additive	7894	7912	19	2_181874500	2_182851435	0.02147
Direct additive	7926	7945	20	2_183679720	2_184673171	0.04198
Direct additive	7954	7974	21	2_185522538	2_186504933	0.02935
Direct additive	7981	8003	23	2_186955900	2_187944842	0.03429
Direct additive	8011	8026	16	2_188490584	2_189470005	0.03806
Direct additive	8035	8054	20	2_190019411	2_190937309	0.09092
Direct additive	8056	8074	19	2_191137287	2_191986047	0.06201
Direct additive	8085	8106	22	2_192530617	2_193512121	0.2455
Direct additive	8115	8130	16	2_194210327	2_195087922	0.04095
Direct additive	8132	8145	14	2_195290845	2_196283661	0.06769
Direct additive	8147	8164	18	2_196397256	2_197246689	0.01165
Direct additive	8168	8184	17	2_197525978	2_198422883	0.04937
Direct additive	8203	8217	15	2_199312723	2_200294436	0.02912
Direct additive	8221	8242	22	2_200749064	2_201746518	0.05144
Direct additive	8256	8279	24	2_202508165	2_203503630	0.14522
Direct additive	8284	8301	18	2_203829884	2_204804430	0.40826
Direct additive	8302	8319	18	2_204881765	2_205773047	0.15126
Direct additive	8333	8350	18	2_206821701	2_207747048	0.19666
Direct additive	8351	8364	14	2_207863298	2_208857297	0.07256
Direct additive	8365	8385	21	2_208910057	2_209901734	0.5974
Direct additive	8387	8400	14	2_209994504	2_210975950	0.01538
Direct additive	8403	8426	24	2_211110677	2_212089790	0.12541
Direct additive	8429	8449	21	2_212342465	2_213339285	0.20389
Direct additive	8451	8465	15	2_213448235	2_214228529	0.07161
Direct additive	8466	8486	21	2_215007346	2_215994088	0.09408
Direct additive	8487	8489	3	2_216032030	2_216769344	0.00788
Direct additive	8490	8506	17	2_217217036	2_218186557	0.02869
Direct additive	8520	8536	17	2_219162459	2_220154626	0.37407
Direct additive	8549	8568	20	2_220903491	2_221892049	0.0837
Direct additive	8570	8590	21	2_221975498	2_222975017	0.15024
Direct additive	8594	8614	21	2_223164278	2_224139429	0.06875
Direct additive	8632	8651	20	2_225139551	2_226120818	0.05425
Direct additive	8652	8668	17	2_226251202	2_227238603	0.02383
Direct additive	8671	8690	20	2_227644968	2_228485892	0.06146
Direct additive	8693	8713	21	2_228759482	2_229721318	0.07781
Direct additive	8718	8733	16	2_229947078	2_230926690	0.09423
Direct additive	8751	8770	20	2_232022650	2_233019342	0.31075
Direct additive	8776	8796	21	2_233623788	2_234609188	0.91465
Direct additive	8803	8828	26	2_235006576	2_235981086	1.372
Direct additive	8830	8846	17	2_236120162	2_237076010	0.05292
Direct additive	8854	8871	18	2_237613535	2_238602466	0.30764
Direct additive	8890	8903	14	2_239616700	2_240556049	0.06769
Direct additive	8904	8920	17	2_240647987	2_241612246	0.03497
Direct additive	8930	8949	20	2_242462366	2_243449101	0.02112
Direct additive	8962	8983	22	2_244335478	2_245309611	0.12857
Direct additive	8984	9001	18	2_245396374	2_246367835	0.00484
Direct additive	9002	9021	20	2_246423360	2_247290515	0.00332
Direct additive	9022	9047	26	2_247455331	2_248368168	0.05449
Direct additive	9048	9047	0	2_248504893	2_248368168	0
Direct additive	9049	9048	0	2_248543195	2_248504893	0
Direct additive	9050	9049	0	2_248590000	2_248543195	0
Direct additive	9051	9050	0	2_248597460	2_248590000	0
Direct additive	9052	9051	0	2_248643714	2_248597460	0
Direct additive	9053	9052	0	2_248650282	2_248643714	0
Direct additive	9054	9053	0	2_248747770	2_248650282	0
Direct additive	9055	9054	0	2_248808654	2_248747770	0
Direct additive	9062	9075	14	3_821041	3_1806514	0.00793
Direct additive	9079	9093	15	3_2159873	3_3123900	0.1869
Direct additive	9112	9134	23	3_4181953	3_5146199	0.23901
Direct additive	9138	9160	23	3_5545700	3_6509486	0.09708
Direct additive	9162	9181	20	3_6668912	3_7659137	0.00904
Direct additive	9191	9205	15	3_8436369	3_9384809	0.02021
Direct additive	9209	9225	17	3_9585648	3_10540976	0.00843
Direct additive	9232	9247	16	3_11392632	3_12376039	0.02338
Direct additive	9248	9261	14	3_12626233	3_13556272	0.0217
Direct additive	9278	9303	26	3_14627104	3_15573828	0.03484
Direct additive	9313	9334	22	3_16189589	3_17095197	0.03014
Direct additive	9335	9355	21	3_17210666	3_18172749	0.12885
Direct additive	9362	9379	18	3_18702466	3_19648991	0.05285
Direct additive	9397	9417	21	3_20586428	3_21549821	0.07906
Direct additive	9418	9439	22	3_21678552	3_22613881	0.08849
Direct additive	9444	9463	20	3_22977989	3_23960562	0.04108
Direct additive	9466	9488	23	3_24018373	3_25002683	0.05622
Direct additive	9489	9509	21	3_25089805	3_26009809	0.0235
Direct additive	9512	9532	21	3_26264804	3_27238023	0.08819
Direct additive	9546	9563	18	3_28150396	3_29135397	0.05665
Direct additive	9570	9588	19	3_29668862	3_30648203	0.20579
Direct additive	9593	9610	18	3_30896121	3_31865602	0.01493
Direct additive	9616	9633	18	3_32423717	3_33400690	0.06841
Direct additive	9640	9656	17	3_33881187	3_34834864	0.01691
Direct additive	9657	9675	19	3_34939097	3_35909789	0.12355
Direct additive	9680	9701	22	3_36164188	3_37094034	0.35553
Direct additive	9713	9732	20	3_37734324	3_38692844	0.0635
Direct additive	9741	9759	19	3_39454467	3_40441564	0.03101
Direct additive	9770	9784	15	3_41015313	3_42002952	0.04195
Direct additive	9785	9803	19	3_42065502	3_43025152	0.02473
Direct additive	9811	9832	22	3_43790882	3_44777964	0.15123
Direct additive	9836	9854	19	3_45642265	3_46498087	0.1764
Direct additive	9859	9878	20	3_47036552	3_48033800	0.04393
Direct additive	9880	9891	12	3_48191047	3_49173969	0.0045
Direct additive	9892	9909	18	3_49251747	3_50205893	0.02645
Direct additive	9910	9931	22	3_50283705	3_51272649	0.04753
Direct additive	9948	9965	18	3_52069337	3_53031320	0.05879
Direct additive	9967	9984	18	3_53629490	3_54589711	0.0429
Direct additive	9993	10015	23	3_55092439	3_56077402	0.05154
Direct additive	10018	10029	12	3_56281318	3_57159118	0.00288
Direct additive	10033	10048	16	3_57465852	3_58459798	0.14613
Direct additive	10057	10075	19	3_59021384	3_59989130	0.20706
Direct additive	10083	10104	22	3_60331443	3_61324406	0.09308
Direct additive	10110	10127	18	3_61850473	3_62824784	0.03906
Direct additive	10128	10149	22	3_62931033	3_63910688	0.11886
Direct additive	10151	10169	19	3_64054051	3_64971662	0.04113
Direct additive	10187	10207	21	3_65972100	3_66936055	0.09274
Direct additive	10208	10227	20	3_66998661	3_67973248	0.33516
Direct additive	10230	10249	20	3_68474039	3_69399949	0.02496
Direct additive	10264	10289	26	3_70193170	3_71162057	0.05454
Direct additive	10299	10316	18	3_71888327	3_72880602	0.11382
Direct additive	10326	10351	26	3_73553214	3_74530499	0.15514
Direct additive	10353	10374	22	3_74855304	3_75796593	0.09707
Direct additive	10393	10411	19	3_76751012	3_77719134	0.03655
Direct additive	10413	10433	21	3_77817377	3_78774696	0.05627
Direct additive	10438	10458	21	3_79034005	3_80003957	0.08122
Direct additive	10459	10477	19	3_80092005	3_81066226	0.07164
Direct additive	10485	10509	25	3_81578317	3_82556367	0.0162
Direct additive	10511	10524	14	3_82602041	3_83566994	0.006
Direct additive	10526	10546	21	3_83728061	3_84689397	0.08221
Direct additive	10557	10574	18	3_85275282	3_86250367	0.02103
Direct additive	10581	10603	23	3_86504339	3_87470838	0.03195
Direct additive	10612	10631	20	3_87861265	3_88781021	0.02252
Direct additive	10634	10657	24	3_89051199	3_90046082	0.0519
Direct additive	10666	10684	19	3_90533667	3_91473901	0.01518
Direct additive	10696	10718	23	3_92057320	3_93004742	0.03809
Direct additive	10725	10741	17	3_93405961	3_94405113	0.03722
Direct additive	10748	10764	17	3_94998649	3_95955664	0.07991
Direct additive	10777	10797	21	3_96686610	3_97642780	0.02955
Direct additive	10798	10818	21	3_97736011	3_98716001	0.24725
Direct additive	10822	10845	24	3_98909201	3_99906143	0.14502
Direct additive	10848	10874	27	3_100219863	3_101217959	0.52769
Direct additive	10875	10892	18	3_101249704	3_102157198	0.2
Direct additive	10902	10915	14	3_102681645	3_103655615	0.02062
Direct additive	10918	10935	18	3_104001939	3_104939311	0.18305
Direct additive	10936	10948	13	3_105074618	3_106052610	0.01073
Direct additive	10953	10963	11	3_106926661	3_107897505	0.02326
Direct additive	10969	10992	24	3_108143243	3_109124882	0.05979
Direct additive	10999	11018	20	3_109474803	3_110467014	0.07491
Direct additive	11022	11042	21	3_110608833	3_111558564	0.02885
Direct additive	11049	11071	23	3_111996398	3_112984133	0.17056
Direct additive	11074	11092	19	3_113126210	3_114123499	0.02999
Direct additive	11094	11116	23	3_114261295	3_115257363	0.11051
Direct additive	11125	11147	23	3_115963683	3_116944852	0.04772
Direct additive	11148	11166	19	3_117071084	3_118019255	0.02648
Direct additive	11167	11190	24	3_118121981	3_119102051	0.01894
Direct additive	11194	11207	14	3_119223799	3_120178240	0.01891
Direct additive	11209	11225	17	3_120461206	3_121415225	0.05411
Direct additive	11227	11246	20	3_121508326	3_122482048	0.09352
Direct additive	11247	11264	18	3_122577090	3_123513415	0.01344
Direct additive	11268	11284	17	3_123814477	3_124792022	0.08354
Direct additive	11295	11315	21	3_125558469	3_126539870	0.0392
Direct additive	11317	11333	17	3_126604459	3_127572065	0.01215
Direct additive	11342	11363	22	3_128119654	3_129070460	0.06176
Direct additive	11366	11382	17	3_129245465	3_130230174	0.0127
Direct additive	11393	11413	21	3_130846387	3_131824426	0.05448
Direct additive	11417	11437	21	3_132107578	3_133054288	0.06367
Direct additive	11445	11465	21	3_133771576	3_134719425	0.06012
Direct additive	11473	11490	18	3_135455111	3_136421489	0.00873
Direct additive	11501	11520	20	3_137068181	3_138065531	0.04528
Direct additive	11524	11542	19	3_138249049	3_139200952	0.01096
Direct additive	11556	11575	20	3_139808951	3_140766356	0.05873
Direct additive	11576	11596	21	3_140827769	3_141728195	0.03862
Direct additive	11597	11616	20	3_141870302	3_142848742	0.01425
Direct additive	11618	11630	13	3_143068596	3_144001082	0.01216
Direct additive	11635	11658	24	3_144618710	3_145596681	0.04114
Direct additive	11663	11686	24	3_145805585	3_146784391	0.01134
Direct additive	11695	11707	13	3_147272058	3_148220862	0.02788
Direct additive	11716	11730	15	3_148788932	3_149751725	0.00731
Direct additive	11733	11746	14	3_149886901	3_150852934	0.01272
Direct additive	11748	11768	21	3_151088496	3_152055703	0.02937
Direct additive	11774	11792	19	3_152392536	3_153388484	0.04347
Direct additive	11800	11816	17	3_154069702	3_155062795	0.01188
Direct additive	11832	11848	17	3_156127009	3_157096210	0.02685
Direct additive	11852	11875	24	3_157344348	3_158339544	0.08039
Direct additive	11890	11909	20	3_159211198	3_160183662	0.09759
Direct additive	11914	11931	18	3_160453948	3_161433276	0.11156
Direct additive	11934	11945	12	3_161598677	3_162579242	0.01355
Direct additive	11948	11963	16	3_162798516	3_163724323	0.05507
Direct additive	11971	11988	18	3_165038047	3_166014355	0.10652
Direct additive	11999	12018	20	3_166652427	3_167619748	0.04557
Direct additive	12021	12042	22	3_167744460	3_168708461	0.08553
Direct additive	12055	12071	17	3_169669724	3_170654689	0.02704
Direct additive	12075	12092	18	3_171004274	3_171966432	0.07296
Direct additive	12099	12121	23	3_172376378	3_173367108	0.05318
Direct additive	12130	12150	21	3_174169601	3_175157703	0.03019
Direct additive	12151	12167	17	3_175218054	3_176206823	0.00599
Direct additive	12168	12187	20	3_176277589	3_177254463	0.06117
Direct additive	12199	12222	24	3_177756332	3_178743725	0.05804
Direct additive	12226	12242	17	3_178920355	3_179895839	0.02797
Direct additive	12243	12261	19	3_179959274	3_180904673	0.00687
Direct additive	12263	12282	20	3_181055903	3_181992612	0.14354
Direct additive	12291	12306	16	3_182669294	3_183634010	0.0386
Direct additive	12307	12325	19	3_183709512	3_184679528	0.19206
Direct additive	12326	12340	15	3_184723218	3_185587920	0.01027
Direct additive	12341	12352	12	3_185804378	3_186778341	0.03173
Direct additive	12356	12373	18	3_187040728	3_187957387	0.07969
Direct additive	12378	12395	18	3_188385646	3_189369772	0.03283
Direct additive	12400	12416	17	3_189685102	3_190661381	0.09207
Direct additive	12422	12445	24	3_191032289	3_192010489	0.04771
Direct additive	12453	12473	21	3_192490498	3_193472538	0.009
Direct additive	12483	12499	17	3_194123989	3_195048480	0.0183
Direct additive	12500	12515	16	3_195125059	3_196111110	0.00944
Direct additive	12516	12532	17	3_196224091	3_197184291	0.02793
Direct additive	12534	12550	17	3_197622230	3_198568516	0.02025
Direct additive	12551	12568	18	3_198637949	3_199630233	0.06243
Direct additive	12572	12589	18	3_199789631	3_200769400	0.02025
Direct additive	12592	12613	22	3_200912097	3_201904310	0.03867
Direct additive	12619	12641	23	3_202211742	3_203197270	0.05569
Direct additive	12650	12660	11	3_203952753	3_204915080	0.00722
Direct additive	12663	12678	16	3_205157853	3_206112247	0.01755
Direct additive	12690	12706	17	3_207182648	3_208142992	0.01581
Direct additive	12707	12724	18	3_208236031	3_209216075	0.02974
Direct additive	12732	12750	19	3_209828840	3_210819726	0.07107
Direct additive	12755	12770	16	3_211058926	3_212034158	0.16386
Direct additive	12774	12790	17	3_212352267	3_213333467	0.06212
Direct additive	12792	12814	23	3_213700066	3_214673764	0.0361
Direct additive	12822	12836	15	3_215172196	3_216145676	0.01428
Direct additive	12838	12855	18	3_216328760	3_217310965	0.0251
Direct additive	12863	12880	18	3_217683158	3_218664932	0.02249
Direct additive	12889	12902	14	3_219211306	3_220200583	0.01273
Direct additive	12912	12932	21	3_220954215	3_221857830	0.02751
Direct additive	12933	12949	17	3_221964052	3_222852418	0.00676
Direct additive	12950	12960	11	3_223002057	3_223883955	0.00659
Direct additive	12961	12960	0	3_224082784	3_223883955	0
Direct additive	12962	12961	0	3_224130374	3_224082784	0
Direct additive	12963	12962	0	3_224166152	3_224130374	0
Direct additive	12970	12983	14	4_465673	4_1421724	0.10074
Direct additive	12993	13008	16	4_2183152	4_3073013	0.39026
Direct additive	13025	13042	18	4_4103092	4_5079824	0.12293
Direct additive	13048	13069	22	4_5533348	4_6503057	0.07405
Direct additive	13071	13090	20	4_6553454	4_7547866	0.25228
Direct additive	13091	13106	16	4_7618795	4_8571751	0.07321
Direct additive	13107	13123	17	4_8632999	4_9601326	0.00554
Direct additive	13139	13159	21	4_10609123	4_11554214	0.03266
Direct additive	13170	13190	21	4_12186241	4_13159064	0.1316
Direct additive	13195	13213	19	4_13533269	4_14492802	0.12089
Direct additive	13217	13238	22	4_14899633	4_15869029	0.01777
Direct additive	13241	13258	18	4_16146642	4_17132380	0.05607
Direct additive	13260	13276	17	4_17287288	4_18206865	0.0241
Direct additive	13279	13299	21	4_18399255	4_19365180	0.02595
Direct additive	13314	13339	26	4_20202713	4_21178506	0.06169
Direct additive	13346	13362	17	4_21592470	4_22497335	0.03217
Direct additive	13377	13392	16	4_23272098	4_24228343	0.01874
Direct additive	13397	13416	20	4_24512409	4_25474171	0.00663
Direct additive	13418	13441	24	4_25550682	4_26488638	0.0441
Direct additive	13451	13473	23	4_27084341	4_28073402	0.04258
Direct additive	13475	13493	19	4_28167075	4_29165119	0.02422
Direct additive	13506	13526	21	4_29891475	4_30872103	0.04616
Direct additive	13531	13550	20	4_31097710	4_32032543	0.02993
Direct additive	13555	13568	14	4_32696156	4_33686327	0.01361
Direct additive	13573	13592	20	4_34030142	4_35004679	0.03874
Direct additive	13596	13615	20	4_35625913	4_36611724	0.03819
Direct additive	13620	13644	25	4_36816956	4_37800034	0.00972
Direct additive	13645	13663	19	4_37869722	4_38834840	0.0144
Direct additive	13665	13681	17	4_38925480	4_39923913	0.03378
Direct additive	13688	13704	17	4_40306316	4_41303271	0.01416
Direct additive	13709	13726	18	4_41521349	4_42499337	0.02821
Direct additive	13739	13754	16	4_43230130	4_44199280	0.01344
Direct additive	13766	13784	19	4_44950617	4_45866396	0.01995
Direct additive	13799	13816	18	4_46784327	4_47762295	0.01293
Direct additive	13825	13842	18	4_48201750	4_49178877	0.02841
Direct additive	13849	13872	24	4_49601212	4_50582307	0.02049
Direct additive	13873	13891	19	4_50601499	4_51565726	0.00662
Direct additive	13897	13916	20	4_51866995	4_52838065	0.07789
Direct additive	13920	13936	17	4_53007152	4_53963057	0.01474
Direct additive	13940	13957	18	4_54509206	4_55497113	0.01526
Direct additive	13966	13984	19	4_55947163	4_56929515	0.02637
Direct additive	13996	14018	23	4_57577210	4_58574823	0.02856
Direct additive	14027	14045	19	4_59148484	4_60125989	0.02253
Direct additive	14053	14070	18	4_60535740	4_61510670	0.04024
Direct additive	14078	14098	21	4_61995385	4_62985935	0.04032
Direct additive	14103	14123	21	4_63331440	4_64328408	0.01816
Direct additive	14124	14148	25	4_64478998	4_65454672	0.06456
Direct additive	14156	14174	19	4_65982334	4_66895680	0.0244
Direct additive	14175	14193	19	4_67020942	4_68012278	0.08595
Direct additive	14194	14207	14	4_68043190	4_68754789	0.00356
Direct additive	14213	14232	20	4_69340904	4_70335607	0.03812
Direct additive	14247	14270	24	4_70973036	4_71870600	0.07854
Direct additive	14285	14299	15	4_72920644	4_73905598	0.04874
Direct additive	14308	14328	21	4_74472727	4_75465082	0.03614
Direct additive	14337	14357	21	4_75911464	4_76908719	0.11706
Direct additive	14364	14380	17	4_77315208	4_78288827	0.00866
Direct additive	14382	14402	21	4_78483794	4_79482141	0.02519
Direct additive	14420	14437	18	4_80424030	4_81418546	0.0184
Direct additive	14443	14466	24	4_81696568	4_82687572	0.05267
Direct additive	14480	14498	19	4_83416626	4_84367748	0.03641
Direct additive	14503	14520	18	4_84732849	4_85699516	0.00774
Direct additive	14539	14563	25	4_86741877	4_87732399	0.05266
Direct additive	14568	14586	19	4_88045241	4_89040955	0.03238
Direct additive	14588	14609	22	4_89131935	4_90120680	0.10989
Direct additive	14613	14632	20	4_90352518	4_91343993	0.01129
Direct additive	14635	14651	17	4_91448834	4_92381632	0.00623
Direct additive	14654	14675	22	4_92576456	4_93569119	0.08262
Direct additive	14676	14689	14	4_93621138	4_94609507	0.00393
Direct additive	14690	14711	22	4_94649108	4_95640753	0.00607
Direct additive	14712	14732	21	4_95835685	4_96734361	0.04934
Direct additive	14745	14767	23	4_97533598	4_98525116	0.02195
Direct additive	14770	14788	19	4_98791243	4_99758538	0.03337
Direct additive	14791	14809	19	4_99867468	4_100824042	0.04071
Direct additive	14810	14827	18	4_100878221	4_101878155	0.00798
Direct additive	14839	14860	22	4_102778437	4_103728522	0.09058
Direct additive	14863	14880	18	4_103865614	4_104728682	0.0143
Direct additive	14891	14912	22	4_105495542	4_106479786	0.07188
Direct additive	14915	14927	13	4_106671326	4_107666587	0.00959
Direct additive	14937	14962	26	4_108327087	4_109301911	0.03219
Direct additive	14971	14991	21	4_109830711	4_110787881	0.04016
Direct additive	14992	15013	22	4_110831963	4_111789721	0.01474
Direct additive	15017	15027	11	4_112496542	4_113362135	0.01916
Direct additive	15031	15046	16	4_113834507	4_114823590	0.00546
Direct additive	15047	15068	22	4_114871815	4_115844740	0.02425
Direct additive	15073	15091	19	4_116104819	4_117094896	0.00301
Direct additive	15097	15111	15	4_117312951	4_118310830	0.01965
Direct additive	15112	15111	0	4_118372904	4_118310830	0
Direct additive	15113	15112	0	4_118397920	4_118372904	0
Direct additive	15114	15113	0	4_118423242	4_118397920	0
Direct additive	15115	15114	0	4_118489003	4_118423242	0
Direct additive	15116	15115	0	4_118543910	4_118489003	0
Direct additive	15117	15116	0	4_118554619	4_118543910	0
Direct additive	15118	15117	0	4_118735001	4_118554619	0
Direct additive	15119	15118	0	4_118791495	4_118735001	0
Direct additive	15120	15119	0	4_118883745	4_118791495	0
Direct additive	15121	15120	0	4_118940851	4_118883745	0
Direct additive	15122	15121	0	4_118987294	4_118940851	0
Direct additive	15123	15122	0	4_119002781	4_118987294	0
Direct additive	15124	15123	0	4_119065443	4_119002781	0
Direct additive	15125	15124	0	4_119102454	4_119065443	0
Direct additive	15126	15125	0	4_119119449	4_119102454	0
Direct additive	15127	15126	0	4_119209698	4_119119449	0
Direct additive	15128	15127	0	4_119253501	4_119209698	0
Direct additive	15129	15152	24	5_91775	5_1090353	0.02133
Direct additive	15156	15176	21	5_1588734	5_2464594	0.00782
Direct additive	15177	15192	16	5_2591947	5_3509907	0.02986
Direct additive	15193	15210	18	5_3616556	5_4599526	0.04868
Direct additive	15212	15227	16	5_4672213	5_5670171	0.12094
Direct additive	15237	15251	15	5_6378773	5_7315948	0.03827
Direct additive	15253	15257	5	5_7476244	5_8160795	0.00388
Direct additive	15258	15265	8	5_8637032	5_9535742	0.02082
Direct additive	15281	15299	19	5_10484763	5_11419770	0.03153
Direct additive	15300	15316	17	5_11499488	5_12462150	0.05423
Direct additive	15318	15329	12	5_12673419	5_13587817	0.01585
Direct additive	15332	15346	15	5_14090427	5_14993687	0.03235
Direct additive	15354	15372	19	5_15629810	5_16600058	0.01943
Direct additive	15379	15396	18	5_16943755	5_17930813	0.0627
Direct additive	15397	15411	15	5_17992476	5_18831952	0.02775
Direct additive	15417	15433	17	5_19778519	5_20741849	0.23967
Direct additive	15434	15454	21	5_20922040	5_21905099	0.07398
Direct additive	15462	15484	23	5_22452571	5_23448820	0.02487
Direct additive	15492	15510	19	5_23931067	5_24891071	0.03662
Direct additive	15529	15552	24	5_25907860	5_26900763	0.04096
Direct additive	15568	15589	22	5_27948495	5_28913906	0.04673
Direct additive	15594	15612	19	5_29178193	5_30070185	0.20992
Direct additive	15619	15638	20	5_30506582	5_31477570	0.01109
Direct additive	15639	15661	23	5_31584094	5_32545731	0.03608
Direct additive	15670	15690	21	5_33149100	5_34131615	0.086
Direct additive	15693	15713	21	5_34323465	5_35289913	0.10488
Direct additive	15728	15746	19	5_36361620	5_37281211	0.04909
Direct additive	15747	15755	9	5_37373408	5_38259222	0.01273
Direct additive	15756	15770	15	5_38411874	5_39400849	0.03792
Direct additive	15772	15780	9	5_39585301	5_40508408	0.02753
Direct additive	15786	15794	9	5_41192903	5_42120722	0.00649
Direct additive	15799	15820	22	5_42563672	5_43466435	0.11347
Direct additive	15825	15847	23	5_43894755	5_44873841	0.04103
Direct additive	15866	15887	22	5_45835351	5_46813014	0.14413
Direct additive	15903	15923	21	5_47842549	5_48837598	0.18155
Direct additive	15928	15939	12	5_49175757	5_50126587	0.05339
Direct additive	15940	15960	21	5_50184051	5_51166130	0.07442
Direct additive	15974	15995	22	5_51934194	5_52920375	0.09383
Direct additive	15999	16017	19	5_53245610	5_54183484	0.02546
Direct additive	16028	16042	15	5_54909203	5_55840686	0.01132
Direct additive	16043	16045	3	5_55942583	5_56880223	0.00108
Direct additive	16047	16061	15	5_57029204	5_57998419	0.0223
Direct additive	16079	16096	18	5_58917824	5_59917675	0.0299
Direct additive	16110	16132	23	5_60572124	5_61562358	0.04571
Direct additive	16136	16152	17	5_61776342	5_62770166	0.0887
Direct additive	16164	16184	21	5_63523431	5_64404494	0.0418
Direct additive	16186	16207	22	5_64627238	5_65539427	0.05066
Direct additive	16216	16234	19	5_66426575	5_67364531	0.02375
Direct additive	16238	16257	20	5_67570841	5_68544886	0.01905
Direct additive	16264	16286	23	5_69005578	5_69998070	0.05384
Direct additive	16294	16312	19	5_70412616	5_71380647	0.12684
Direct additive	16321	16340	20	5_72071980	5_73066203	0.08658
Direct additive	16346	16366	21	5_73491587	5_74450987	0.02899
Direct additive	16367	16387	21	5_74653364	5_75623897	0.07198
Direct additive	16388	16397	10	5_75742521	5_76736076	0.01396
Direct additive	16404	16427	24	5_77194402	5_78179597	0.15435
Direct additive	16441	16462	22	5_79071269	5_80049444	0.11166
Direct additive	16470	16489	20	5_80558908	5_81508138	0.01775
Direct additive	16490	16509	20	5_81588656	5_82479568	0.08059
Direct additive	16514	16537	24	5_83477808	5_84472204	0.07822
Direct additive	16547	16564	18	5_85088992	5_86055067	0.12316
Direct additive	16565	16580	16	5_86102552	5_87048983	0.04224
Direct additive	16581	16599	19	5_87169669	5_88133844	0.24624
Direct additive	16601	16617	17	5_88338774	5_89324161	0.11331
Direct additive	16622	16640	19	5_89588061	5_90586440	0.0381
Direct additive	16659	16675	17	5_91520529	5_92494029	0.10837
Direct additive	16677	16698	22	5_92653693	5_93612036	0.02665
Direct additive	16700	16725	26	5_93700270	5_94697049	0.08726
Direct additive	16731	16753	23	5_95027180	5_96006551	0.18817
Direct additive	16754	16772	19	5_96044853	5_97015062	0.02499
Direct additive	16773	16788	16	5_97085271	5_98056602	0.07572
Direct additive	16789	16806	18	5_98095194	5_99090628	0.02735
Direct additive	16809	16829	21	5_99214440	5_100211036	0.07704
Direct additive	16839	16859	21	5_100676097	5_101668310	0.03703
Direct additive	16861	16883	23	5_101853621	5_102811659	0.0208
Direct additive	16885	16905	21	5_102999452	5_103985110	0.04811
Direct additive	16916	16934	19	5_104454274	5_105427876	0.01166
Direct additive	16937	16954	18	5_105743141	5_106627109	0.02533
Direct additive	16955	16954	0	5_106816951	5_106627109	0
Direct additive	16956	16955	0	5_106866039	5_106816951	0
Direct additive	16957	16956	0	5_106929176	5_106866039	0
Direct additive	16958	16972	15	6_313059	6_1304320	0.06046
Direct additive	16977	16985	9	6_2049348	6_3019327	0.01753
Direct additive	16991	17011	21	6_3486022	6_4464120	0.12652
Direct additive	17012	17024	13	6_4554886	6_5400054	0.04076
Direct additive	17029	17046	18	6_6125590	6_7092888	0.11413
Direct additive	17061	17083	23	6_7911323	6_8907782	0.04024
Direct additive	17088	17104	17	6_9259943	6_10207711	0.1556
Direct additive	17109	17129	21	6_10428344	6_11354892	0.02003
Direct additive	17130	17148	19	6_11559926	6_12499974	0.11033
Direct additive	17154	17176	23	6_12851174	6_13826370	0.56781
Direct additive	17179	17198	20	6_14138010	6_15105487	0.10052
Direct additive	17210	17231	22	6_15979297	6_16969882	0.01757
Direct additive	17235	17259	25	6_17319948	6_18272718	0.07004
Direct additive	17260	17271	12	6_18414353	6_19372936	0.00677
Direct additive	17272	17292	21	6_19433161	6_20431803	0.05365
Direct additive	17301	17321	21	6_20996208	6_21959276	0.01417
Direct additive	17322	17348	27	6_22139634	6_23102761	0.01902
Direct additive	17349	17366	18	6_23216520	6_24180045	0.00813
Direct additive	17370	17383	14	6_24380147	6_25219589	0.02297
Direct additive	17395	17416	22	6_26112692	6_27095086	0.03141
Direct additive	17425	17442	18	6_27720542	6_28715207	0.01822
Direct additive	17444	17458	15	6_28829203	6_29809690	0.01682
Direct additive	17462	17485	24	6_30188257	6_31186329	0.12946
Direct additive	17496	17511	16	6_31852171	6_32682035	0.07206
Direct additive	17512	17529	18	6_32982235	6_33873411	0.0391
Direct additive	17530	17549	20	6_34042840	6_35018128	0.53667
Direct additive	17551	17557	7	6_35347156	6_36234302	0.03569
Direct additive	17560	17572	13	6_36750972	6_37694564	0.37837
Direct additive	17573	17597	25	6_37832085	6_38791597	0.01522
Direct additive	17598	17616	19	6_38860751	6_39789572	0.09642
Direct additive	17619	17638	20	6_40035197	6_41022303	0.06637
Direct additive	17639	17656	18	6_41130521	6_42092805	0.00598
Direct additive	17657	17682	26	6_42157115	6_43126065	0.02605
Direct additive	17683	17701	19	6_43162209	6_44143789	0.02539
Direct additive	17706	17728	23	6_44370407	6_45352624	0.0336
Direct additive	17739	17757	19	6_45906622	6_46856902	0.03225
Direct additive	17767	17785	19	6_47563890	6_48562910	0.0459
Direct additive	17790	17810	21	6_48865080	6_49799204	0.08482
Direct additive	17817	17835	19	6_50334519	6_51306397	0.0181
Direct additive	17840	17861	22	6_51874387	6_52796762	0.05091
Direct additive	17865	17876	12	6_53255612	6_54041661	0.01789
Direct additive	17877	17892	16	6_54261462	6_55215145	0.10225
Direct additive	17897	17919	23	6_55516551	6_56490097	0.1111
Direct additive	17925	17943	19	6_57133112	6_58099773	0.29641
Direct additive	17949	17969	21	6_58387687	6_59364820	0.04033
Direct additive	17976	17995	20	6_59788134	6_60751411	0.04189
Direct additive	17997	18016	20	6_60909837	6_61835354	0.22426
Direct additive	18021	18039	19	6_62411620	6_63371529	0.0268
Direct additive	18040	18053	14	6_63785159	6_64740035	0.10475
Direct additive	18061	18080	20	6_65303624	6_66268838	0.03938
Direct additive	18084	18101	18	6_66485793	6_67472133	0.07211
Direct additive	18108	18124	17	6_67821520	6_68814618	0.0182
Direct additive	18125	18143	19	6_68875235	6_69873262	0.05547
Direct additive	18147	18162	16	6_70359799	6_71355241	0.01439
Direct additive	18176	18191	16	6_72061716	6_73053105	0.0347
Direct additive	18202	18223	22	6_73679177	6_74637526	0.11751
Direct additive	18233	18246	14	6_75598463	6_76581544	0.04483
Direct additive	18251	18268	18	6_76856069	6_77843695	0.06941
Direct additive	18274	18289	16	6_78194522	6_79165093	0.0225
Direct additive	18291	18302	12	6_79383349	6_79984051	0.0084
Direct additive	18303	18323	21	6_80401585	6_81334742	0.24896
Direct additive	18326	18330	5	6_81573762	6_82573216	0.0055
Direct additive	18333	18349	17	6_82675357	6_83647687	0.03837
Direct additive	18356	18372	17	6_84675664	6_85637777	0.01135
Direct additive	18375	18393	19	6_85846479	6_86795174	0.00826
Direct additive	18395	18413	19	6_86946917	6_87934596	0.02272
Direct additive	18414	18433	20	6_87991678	6_88961403	0.06811
Direct additive	18437	18457	21	6_89185503	6_90168266	0.03023
Direct additive	18460	18479	20	6_90442390	6_91430844	0.05647
Direct additive	18487	18507	21	6_91836396	6_92778841	0.08378
Direct additive	18512	18533	22	6_93140186	6_94131162	0.05782
Direct additive	18549	18567	19	6_95158125	6_96156401	0.0909
Direct additive	18569	18589	21	6_96309709	6_97245924	0.02031
Direct additive	18592	18611	20	6_97367612	6_98364199	0.01836
Direct additive	18617	18633	17	6_98702734	6_99698575	0.02277
Direct additive	18637	18659	23	6_99939315	6_100919997	0.0351
Direct additive	18667	18681	15	6_101275238	6_102263855	0.10518
Direct additive	18692	18714	23	6_102932135	6_103930223	0.0438
Direct additive	18725	18749	25	6_104480797	6_105465881	0.03387
Direct additive	18751	18770	20	6_105688605	6_106662050	0.04927
Direct additive	18781	18801	21	6_107457653	6_108443987	0.16312
Direct additive	18802	18825	24	6_108574730	6_109561439	0.05636
Direct additive	18828	18843	16	6_109729018	6_110711429	0.01171
Direct additive	18844	18863	20	6_110773777	6_111760650	0.09317
Direct additive	18874	18895	22	6_112650210	6_113648089	0.04321
Direct additive	18900	18918	19	6_113991152	6_114837605	0.064
Direct additive	18919	18938	20	6_115029040	6_115991063	0.02514
Direct additive	18939	18938	0	6_116232788	6_115991063	0
Direct additive	18940	18939	0	6_116324298	6_116232788	0
Direct additive	18942	18962	21	7_556609	7_1527027	0.02583
Direct additive	18972	18991	20	7_1994420	7_2949402	0.01958
Direct additive	18995	19014	20	7_3206482	7_4167088	0.01664
Direct additive	19016	19037	22	7_4317057	7_5239960	0.0123
Direct additive	19041	19062	22	7_5526737	7_6525513	0.04113
Direct additive	19063	19081	19	7_6765737	7_7750523	0.00783
Direct additive	19086	19106	21	7_7967184	7_8917726	0.01844
Direct additive	19121	19138	18	7_9893817	7_10886977	0.04472
Direct additive	19148	19167	20	7_11502910	7_12459859	0.03905
Direct additive	19171	19188	18	7_12776298	7_13710010	0.02456
Direct additive	19199	19215	17	7_14346364	7_15296256	0.06818
Direct additive	19223	19243	21	7_15945468	7_16918746	0.02089
Direct additive	19245	19271	27	7_17051572	7_18049956	0.3488
Direct additive	19279	19294	16	7_18487054	7_19476708	0.05457
Direct additive	19309	19323	15	7_20514089	7_21438651	0.04856
Direct additive	19330	19340	11	7_21871896	7_22856831	0.0164
Direct additive	19345	19360	16	7_23310905	7_24190564	0.01071
Direct additive	19363	19384	22	7_24441207	7_25433391	0.03561
Direct additive	19387	19403	17	7_25557735	7_26552439	0.01089
Direct additive	19404	19426	23	7_26583604	7_27580032	0.02622
Direct additive	19436	19455	20	7_28105644	7_29086989	0.38806
Direct additive	19456	19475	20	7_29205600	7_30176458	0.08966
Direct additive	19478	19494	17	7_30332401	7_31280128	0.02886
Direct additive	19501	19519	19	7_31728112	7_32717249	0.0156
Direct additive	19520	19531	12	7_32766447	7_33741581	0.04286
Direct additive	19536	19554	19	7_34080913	7_35052537	0.02371
Direct additive	19562	19585	24	7_35726069	7_36714089	0.36458
Direct additive	19597	19617	21	7_37332356	7_38302660	0.14626
Direct additive	19618	19641	24	7_38334828	7_39305863	0.11218
Direct additive	19653	19671	19	7_39984062	7_40959841	0.10713
Direct additive	19676	19693	18	7_41323656	7_42305076	0.08275
Direct additive	19701	19715	15	7_43098726	7_44092684	0.01185
Direct additive	19719	19738	20	7_44271809	7_45223218	0.06981
Direct additive	19749	19766	18	7_45781931	7_46778680	0.03277
Direct additive	19775	19798	24	7_47221037	7_48196131	0.28856
Direct additive	19803	19818	16	7_48597074	7_49563192	0.03276
Direct additive	19825	19838	14	7_49903448	7_50868234	0.06386
Direct additive	19844	19866	23	7_51417311	7_52416676	0.06329
Direct additive	19874	19894	21	7_52797132	7_53757164	0.02676
Direct additive	19910	19925	16	7_54608877	7_55590533	0.05734
Direct additive	19926	19939	14	7_55637252	7_56561402	0.02004
Direct additive	19951	19965	15	7_57676412	7_58649028	0.05313
Direct additive	19971	19985	15	7_58966035	7_59940866	0.02686
Direct additive	19986	19998	13	7_59988329	7_60935064	0.01078
Direct additive	19999	20019	21	7_61330185	7_62298200	0.09971
Direct additive	20032	20046	15	7_63299994	7_64286239	0.10579
Direct additive	20050	20071	22	7_64712330	7_65702684	0.05238
Direct additive	20083	20108	26	7_66522703	7_67517685	0.07186
Direct additive	20116	20129	14	7_67968976	7_68938857	0.01045
Direct additive	20134	20150	17	7_69225549	7_70209501	0.01153
Direct additive	20152	20174	23	7_70273650	7_71265390	0.04174
Direct additive	20190	20205	16	7_72210142	7_73187031	0.02531
Direct additive	20223	20245	23	7_73965364	7_74949488	0.06696
Direct additive	20247	20261	15	7_75070381	7_76039892	0.00866
Direct additive	20262	20279	18	7_76189744	7_77041128	0.00493
Direct additive	20283	20299	17	7_77370761	7_78353156	0.03848
Direct additive	20312	20332	21	7_79132927	7_80077532	0.01545
Direct additive	20344	20364	21	7_80844562	7_81834357	0.02125
Direct additive	20375	20397	23	7_82488409	7_83482349	0.01077
Direct additive	20401	20421	21	7_83827781	7_84808791	0.03945
Direct additive	20433	20452	20	7_85518121	7_86451406	0.0883
Direct additive	20455	20478	24	7_86676086	7_87648044	0.0374
Direct additive	20488	20512	25	7_88253036	7_89240203	0.22179
Direct additive	20517	20532	16	7_89452141	7_90362719	0.03582
Direct additive	20538	20559	22	7_90940214	7_91920999	0.055
Direct additive	20569	20585	17	7_92466674	7_93431261	0.03735
Direct additive	20590	20608	19	7_93910179	7_94842718	0.01525
Direct additive	20611	20629	19	7_95099199	7_96054453	0.02693
Direct additive	20634	20657	24	7_96541422	7_97527254	0.06748
Direct additive	20669	20688	20	7_98368977	7_99345822	0.03234
Direct additive	20689	20688	0	7_99383652	7_99345822	0
Direct additive	20690	20689	0	7_99420131	7_99383652	0
Direct additive	20691	20690	0	7_99495856	7_99420131	0
Direct additive	20692	20691	0	7_99526245	7_99495856	0
Direct additive	20693	20692	0	7_99733325	7_99526245	0
Direct additive	20694	20693	0	7_99837532	7_99733325	0
Direct additive	20695	20694	0	7_99883741	7_99837532	0
Direct additive	20696	20695	0	7_99952325	7_99883741	0
Direct additive	20697	20696	0	7_99971068	7_99952325	0
Direct additive	20698	20697	0	7_99995335	7_99971068	0
Direct additive	20699	20698	0	7_100046039	7_99995335	0
Direct additive	20702	20719	18	8_144072	8_1092146	0.01119
Direct additive	20722	20736	15	8_1271859	8_2153010	0.02007
Direct additive	20742	20758	17	8_2750253	8_3585887	0.0096
Direct additive	20759	20777	19	8_3758511	8_4742187	0.12411
Direct additive	20781	20800	20	8_5028747	8_5987637	0.04157
Direct additive	20805	20825	21	8_6283647	8_7257507	0.01774
Direct additive	20831	20847	17	8_7823128	8_8811676	0.03803
Direct additive	20848	20866	19	8_8854300	8_9791009	0.01406
Direct additive	20882	20901	20	8_10725738	8_11724773	0.01735
Direct additive	20904	20917	14	8_11880624	8_12848380	0.02769
Direct additive	20931	20951	21	8_13452406	8_14405390	0.04548
Direct additive	20976	21002	27	8_15482128	8_16470820	0.12588
Direct additive	21009	21031	23	8_16781690	8_17765711	0.08728
Direct additive	21036	21060	25	8_18192760	8_19190983	0.04016
Direct additive	21061	21085	25	8_19298073	8_20273658	0.13511
Direct additive	21090	21108	19	8_20875441	8_21849362	0.08122
Direct additive	21114	21132	19	8_22228257	8_23199211	0.03513
Direct additive	21137	21152	16	8_23483135	8_24462328	0.05987
Direct additive	21163	21182	20	8_25139720	8_26104267	0.05675
Direct additive	21183	21201	19	8_26186133	8_27161479	0.01614
Direct additive	21212	21234	23	8_27816287	8_28803380	0.0622
Direct additive	21236	21254	19	8_29045468	8_30038416	0.1042
Direct additive	21264	21282	19	8_30514747	8_31408037	0.179
Direct additive	21283	21293	11	8_31560321	8_32528853	0.00778
Direct additive	21299	21316	18	8_32964051	8_33923997	0.10077
Direct additive	21318	21332	15	8_34076065	8_34967605	0.01323
Direct additive	21343	21363	21	8_35553185	8_36527883	0.03356
Direct additive	21366	21387	22	8_36845911	8_37825162	0.03463
Direct additive	21391	21408	18	8_38046068	8_39013591	0.01037
Direct additive	21409	21426	18	8_39077310	8_40075541	0.07496
Direct additive	21427	21445	19	8_40102767	8_41067147	0.00505
Direct additive	21446	21464	19	8_41224885	8_42200311	0.07473
Direct additive	21465	21478	14	8_42239578	8_43203971	0.00505
Direct additive	21479	21499	21	8_43279409	8_44234886	0.01856
Direct additive	21511	21528	18	8_44965877	8_45944438	0.03032
Direct additive	21536	21555	20	8_46276021	8_47262437	0.01562
Direct additive	21556	21572	17	8_47298216	8_48129110	0.0034
Direct additive	21577	21594	18	8_49100297	8_50083571	0.00888
Direct additive	21597	21614	18	8_50481503	8_51474008	0.02471
Direct additive	21627	21642	16	8_52326323	8_53315012	0.01942
Direct additive	21651	21670	20	8_53947317	8_54911849	0.02829
Direct additive	21672	21695	24	8_55108506	8_56100400	0.06718
Direct additive	21700	21724	25	8_56437103	8_57419285	0.03489
Direct additive	21728	21750	23	8_57670137	8_58622969	0.01092
Direct additive	21755	21774	20	8_58889645	8_59871056	0.04484
Direct additive	21784	21801	18	8_60608098	8_61572602	0.03746
Direct additive	21802	21821	20	8_61618841	8_62539409	0.02935
Direct additive	21826	21845	20	8_63010926	8_63997073	0.02294
Direct additive	21855	21868	14	8_64496298	8_65491950	0.04032
Direct additive	21878	21898	21	8_66198503	8_67175205	0.05425
Direct additive	21901	21918	18	8_67455567	8_68402440	0.01187
Direct additive	21919	21934	16	8_68520429	8_69473208	0.0057
Direct additive	21935	21955	21	8_69566431	8_70561492	0.02114
Direct additive	21962	21981	20	8_70901639	8_71857551	0.0106
Direct additive	21995	22017	23	8_72741988	8_73688752	0.01943
Direct additive	22029	22048	20	8_74520394	8_75468303	0.01007
Direct additive	22049	22072	24	8_75571944	8_76469230	0.04345
Direct additive	22080	22097	18	8_77108893	8_78066877	0.05096
Direct additive	22111	22134	24	8_78812357	8_79786229	0.08019
Direct additive	22155	22173	19	8_80699021	8_81686501	0.11327
Direct additive	22174	22191	18	8_81724847	8_82717598	0.03803
Direct additive	22200	22217	18	8_83516791	8_84494515	0.02675
Direct additive	22222	22246	25	8_84662592	8_85657926	0.07742
Direct additive	22257	22283	27	8_86255497	8_87254486	0.04769
Direct additive	22290	22309	20	8_87826427	8_88814947	0.00709
Direct additive	22318	22333	16	8_89311612	8_90283994	0.01617
Direct additive	22334	22333	0	8_90461395	8_90283994	0
Direct additive	22335	22334	0	8_90545126	8_90461395	0
Direct additive	22336	22335	0	8_90567906	8_90545126	0
Direct additive	22337	22336	0	8_90588440	8_90567906	0
Direct additive	22340	22359	20	9_611321	9_1575402	0.02523
Direct additive	22361	22383	23	9_1723877	9_2685965	0.07472
Direct additive	22384	22397	14	9_2834644	9_3803112	0.0122
Direct additive	22398	22416	19	9_3863501	9_4802834	0.01991
Direct additive	22429	22447	19	9_5581026	9_6528573	0.08451
Direct additive	22451	22468	18	9_6877914	9_7838010	0.02598
Direct additive	22470	22481	12	9_7940465	9_8918430	0.00621
Direct additive	22498	22515	18	9_9855235	9_10834918	0.00666
Direct additive	22516	22528	13	9_10866319	9_11859698	0.03219
Direct additive	22540	22553	14	9_12678238	9_13660439	0.01296
Direct additive	22563	22580	18	9_14492116	9_15457477	0.02561
Direct additive	22598	22619	22	9_16460221	9_17457070	0.11151
Direct additive	22634	22650	17	9_18197738	9_19179423	0.08849
Direct additive	22658	22678	21	9_19630364	9_20551554	0.19706
Direct additive	22687	22713	27	9_21418259	9_22413179	0.0518
Direct additive	22715	22734	20	9_22477932	9_23471407	0.01542
Direct additive	22742	22764	23	9_23786530	9_24774911	0.02648
Direct additive	22765	22776	12	9_24818137	9_25607900	0.00748
Direct additive	22788	22807	20	9_26726615	9_27717254	0.03638
Direct additive	22818	22839	22	9_28480913	9_29473347	0.03393
Direct additive	22840	22858	19	9_29522840	9_30497309	0.0061
Direct additive	22865	22884	20	9_30717359	9_31693511	0.04783
Direct additive	22893	22916	24	9_32212468	9_33160530	0.05429
Direct additive	22917	22934	18	9_33220073	9_34174873	0.00665
Direct additive	22940	22963	24	9_34553243	9_35529619	0.12811
Direct additive	22966	22977	12	9_35709024	9_36702688	0.0051
Direct additive	22978	22994	17	9_36746818	9_37722456	0.00922
Direct additive	22995	23012	18	9_37792086	9_38779163	0.03971
Direct additive	23018	23034	17	9_39288810	9_40215319	0.01523
Direct additive	23044	23071	28	9_40792411	9_41790964	0.06447
Direct additive	23072	23091	20	9_41839743	9_42717867	0.01628
Direct additive	23092	23106	15	9_42918287	9_43911217	0.02224
Direct additive	23108	23123	16	9_44047137	9_44964305	0.04754
Direct additive	23124	23140	17	9_45099304	9_46087226	0.01492
Direct additive	23142	23163	22	9_46202139	9_47156880	0.0426
Direct additive	23164	23178	15	9_47362083	9_48003498	0.01181
Direct additive	23179	23184	6	9_48495254	9_49279667	0.00029
Direct additive	23185	23195	11	9_49593308	9_50554888	0.03718
Direct additive	23196	23199	4	9_50709276	9_51636301	3e-05
Direct additive	23207	23224	18	9_52335222	9_53307896	0.03177
Direct additive	23235	23252	18	9_53938356	9_54900341	0.09681
Direct additive	23264	23286	23	9_55392059	9_56382288	0.04882
Direct additive	23297	23316	20	9_56966645	9_57966332	0.0131
Direct additive	23325	23346	22	9_58523923	9_59468870	0.02722
Direct additive	23352	23368	17	9_59910046	9_60902308	0.01556
Direct additive	23371	23388	18	9_61031559	9_62010818	0.02828
Direct additive	23390	23406	17	9_62108055	9_63074383	0.06044
Direct additive	23417	23435	19	9_63921668	9_64900832	0.04641
Direct additive	23443	23461	19	9_65265926	9_66214217	0.07254
Direct additive	23477	23496	20	9_67204995	9_68169972	0.04109
Direct additive	23502	23520	19	9_68573550	9_69547576	0.06533
Direct additive	23533	23554	22	9_70440483	9_71388038	0.07353
Direct additive	23566	23583	18	9_72169170	9_73117554	0.03297
Direct additive	23584	23601	18	9_73170715	9_74072406	0.01474
Direct additive	23609	23629	21	9_74831119	9_75805434	0.04236
Direct additive	23632	23651	20	9_75979786	9_76958554	0.0074
Direct additive	23652	23669	18	9_77020477	9_77991830	0.00869
Direct additive	23674	23695	22	9_78316151	9_79292813	0.02538
Direct additive	23696	23718	23	9_79329327	9_80313549	0.12024
Direct additive	23721	23741	21	9_80507629	9_81487541	0.0614
Direct additive	23745	23764	20	9_81767232	9_82762868	0.02596
Direct additive	23765	23783	19	9_82789321	9_83737611	0.00726
Direct additive	23791	23812	22	9_84305478	9_85287962	0.02578
Direct additive	23826	23844	19	9_86292492	9_87227907	0.07773
Direct additive	23846	23866	21	9_87399261	9_88387820	0.05281
Direct additive	23869	23887	19	9_88516456	9_89506251	0.02297
Direct additive	23902	23925	24	9_90562604	9_91557572	0.06261
Direct additive	23944	23961	18	9_92671456	9_93658022	0.00624
Direct additive	23962	23961	0	9_93724659	9_93658022	0
Direct additive	23975	23974	0	9_94684385	9_94593825	0
Direct additive	23976	23987	12	10_1655720	10_2654508	0.00509
Direct additive	23995	24011	17	10_3189972	10_4132402	0.02582
Direct additive	24013	24032	20	10_4324626	10_5241616	0.02025
Direct additive	24042	24062	21	10_6042907	10_7042162	0.02787
Direct additive	24063	24072	10	10_7208458	10_8114054	0.00563
Direct additive	24075	24096	22	10_8495362	10_9470653	0.03848
Direct additive	24106	24122	17	10_10232484	10_11193747	0.00885
Direct additive	24123	24140	18	10_11273433	10_12245035	0.03452
Direct additive	24145	24164	20	10_12594982	10_13579925	0.04943
Direct additive	24169	24188	20	10_13967037	10_14949320	0.03018
Direct additive	24193	24214	22	10_15622676	10_16612393	0.03221
Direct additive	24219	24237	19	10_16929716	10_17918617	0.01269
Direct additive	24239	24254	16	10_18069606	10_19014824	0.04578
Direct additive	24256	24269	14	10_19347073	10_20244066	0.00586
Direct additive	24270	24287	18	10_20482744	10_21471257	0.11058
Direct additive	24289	24305	17	10_21636826	10_22592412	0.00578
Direct additive	24306	24327	22	10_22650915	10_23642798	0.17362
Direct additive	24335	24356	22	10_23991719	10_24977576	0.03343
Direct additive	24360	24377	18	10_25190096	10_26145770	0.00722
Direct additive	24384	24403	20	10_27218798	10_28183710	0.00958
Direct additive	24404	24421	18	10_28220524	10_29202499	0.01949
Direct additive	24435	24448	14	10_30157078	10_31152708	0.11618
Direct additive	24451	24469	19	10_31336301	10_32294189	0.09258
Direct additive	24478	24496	19	10_33021724	10_34015474	0.04367
Direct additive	24504	24523	20	10_34386151	10_35371668	0.16078
Direct additive	24531	24547	17	10_36064927	10_37055676	0.06859
Direct additive	24554	24568	15	10_38089234	10_39072962	0.03583
Direct additive	24575	24591	17	10_39457465	10_40437220	0.09027
Direct additive	24595	24610	16	10_40649758	10_41607668	0.20349
Direct additive	24611	24627	17	10_41802553	10_42753634	0.14805
Direct additive	24628	24637	10	10_43417893	10_44171258	0.00631
Direct additive	24639	24658	20	10_44478686	10_45463820	0.1637
Direct additive	24670	24693	24	10_45956052	10_46941044	0.21059
Direct additive	24698	24715	18	10_47228374	10_48194900	0.08626
Direct additive	24721	24742	22	10_48665144	10_49594362	0.17476
Direct additive	24752	24772	21	10_50601236	10_51591083	0.06249
Direct additive	24777	24797	21	10_51774396	10_52768972	0.02141
Direct additive	24808	24825	18	10_53666062	10_54623451	0.0533
Direct additive	24826	24844	19	10_54783172	10_55754459	0.0813
Direct additive	24845	24865	21	10_55944722	10_56914955	0.0423
Direct additive	24868	24888	21	10_57197711	10_58143024	0.36741
Direct additive	24890	24909	20	10_58895153	10_59887584	0.28503
Direct additive	24923	24951	29	10_60661596	10_61638845	0.25062
Direct additive	24953	24968	16	10_61735546	10_62729605	0.08948
Direct additive	24970	24985	16	10_63706057	10_64698622	0.07671
Direct additive	24992	25011	20	10_65269159	10_66264886	0.11287
Direct additive	25020	25038	19	10_66779341	10_67770351	0.02781
Direct additive	25042	25061	20	10_68339290	10_69311273	0.06953
Direct additive	25062	25079	18	10_69357196	10_70187303	0.00835
Direct additive	25080	25086	7	10_71426399	10_72386978	0.00188
Direct additive	25098	25122	25	10_73190296	10_74131332	0.05789
Direct additive	25124	25142	19	10_74261215	10_75220878	0.00673
Direct additive	25143	25162	20	10_75468830	10_76428043	0.07609
Direct additive	25174	25190	17	10_77011574	10_77979356	0.0304
Direct additive	25192	25211	20	10_78140084	10_79129227	0.03429
Direct additive	25225	25247	23	10_79986413	10_80942406	0.04564
Direct additive	25269	25287	19	10_81901360	10_82867736	0.02069
Direct additive	25292	25314	23	10_83178936	10_84137492	0.09243
Direct additive	25321	25339	19	10_84620983	10_85596458	0.01728
Direct additive	25340	25339	0	10_85627106	10_85596458	0
Direct additive	25341	25340	0	10_85695176	10_85627106	0
Direct additive	25342	25341	0	10_85786914	10_85695176	0
Direct additive	25343	25342	0	10_85889796	10_85786914	0
Direct additive	25344	25343	0	10_85945048	10_85889796	0
Direct additive	25345	25344	0	10_86001882	10_85945048	0
Direct additive	25346	25345	0	10_86024094	10_86001882	0
Direct additive	25347	25346	0	10_86087688	10_86024094	0
Direct additive	25348	25347	0	10_86129377	10_86087688	0
Direct additive	25349	25348	0	10_86296651	10_86129377	0
Direct additive	25350	25349	0	10_86343287	10_86296651	0
Direct additive	25351	25350	0	10_86367107	10_86343287	0
Direct additive	25352	25351	0	10_86415081	10_86367107	0
Direct additive	25353	25366	14	11_746899	11_1589948	0.04035
Direct additive	25371	25380	10	11_2225683	11_3177069	0.01102
Direct additive	25386	25403	18	11_3532693	11_4526071	0.02044
Direct additive	25420	25434	15	11_5578879	11_6514369	0.04542
Direct additive	25448	25468	21	11_7482300	11_8426801	0.12561
Direct additive	25469	25481	13	11_8531834	11_9526097	0.02322
Direct additive	25482	25499	18	11_9643793	11_10586027	0.03861
Direct additive	25506	25521	16	11_11242837	11_12239546	0.07873
Direct additive	25522	25539	18	11_12322580	11_13310474	0.10159
Direct additive	25542	25554	13	11_13542895	11_14458601	0.02214
Direct additive	25562	25579	18	11_14837379	11_15833930	0.03685
Direct additive	25585	25603	19	11_16215415	11_17195416	0.02977
Direct additive	25604	25624	21	11_17314679	11_18255835	0.06117
Direct additive	25632	25647	16	11_19004966	11_19990424	0.09288
Direct additive	25655	25670	16	11_20661228	11_21630412	0.10073
Direct additive	25674	25691	18	11_21848495	11_22780752	0.06161
Direct additive	25693	25700	8	11_22987167	11_23939248	0.00869
Direct additive	25703	25718	16	11_24114673	11_25104680	0.04401
Direct additive	25719	25732	14	11_25304798	11_26240922	0.00125
Direct additive	25733	25742	10	11_26328015	11_27285522	0.01246
Direct additive	25744	25757	14	11_27468309	11_28446444	0.00316
Direct additive	25765	25777	13	11_28902538	11_29853269	0.0039
Direct additive	25780	25799	20	11_30193254	11_31171790	0.00943
Direct additive	25805	25823	19	11_31423452	11_32423426	0.00751
Direct additive	25828	25845	18	11_32840694	11_33793692	0.04344
Direct additive	25846	25859	14	11_33842029	11_34805719	0.00796
Direct additive	25876	25897	22	11_35839456	11_36830502	0.04044
Direct additive	25902	25921	20	11_37075696	11_38056772	0.05632
Direct additive	25922	25933	12	11_38111815	11_38778299	0.01522
Direct additive	25934	25949	16	11_39165680	11_40158382	0.04871
Direct additive	25957	25973	17	11_40642478	11_41563065	0.0509
Direct additive	25983	25997	15	11_42623212	11_43611947	0.01726
Direct additive	26003	26023	21	11_44059749	11_45030196	0.08725
Direct additive	26027	26035	9	11_45349053	11_46334232	0.03954
Direct additive	26047	26067	21	11_46951377	11_47935334	0.01326
Direct additive	26071	26088	18	11_48348603	11_49332243	0.07533
Direct additive	26089	26104	16	11_49484235	11_50441116	0.0091
Direct additive	26105	26123	19	11_50499706	11_51495855	0.07049
Direct additive	26124	26142	19	11_51551865	11_52530600	0.01595
Direct additive	26143	26160	18	11_52585015	11_53560900	0.16489
Direct additive	26165	26187	23	11_53962252	11_54939690	0.13935
Direct additive	26193	26208	16	11_55566356	11_56536218	0.03733
Direct additive	26209	26218	10	11_56640122	11_57466475	0.01491
Direct additive	26221	26238	18	11_57869899	11_58852022	0.09676
Direct additive	26258	26272	15	11_59762431	11_60745679	0.04098
Direct additive	26275	26291	17	11_60901317	11_61846062	0.07696
Direct additive	26292	26291	0	11_61946606	11_61846062	0
Direct additive	26293	26292	0	11_61977289	11_61946606	0
Direct additive	26294	26293	0	11_62011644	11_61977289	0
Direct additive	26295	26294	0	11_62034261	11_62011644	0
Direct additive	26300	26318	19	12_449164	12_1365388	0.02501
Direct additive	26328	26348	21	12_2027590	12_3009102	0.02412
Direct additive	26350	26369	20	12_3112063	12_4106031	0.00772
Direct additive	26370	26378	9	12_4389865	12_5387330	0.01349
Direct additive	26384	26395	12	12_6404062	12_7342822	0.02261
Direct additive	26400	26418	19	12_7721951	12_8708988	0.03705
Direct additive	26428	26450	23	12_9200171	12_10197619	0.17703
Direct additive	26461	26482	22	12_10809541	12_11784760	0.08106
Direct additive	26493	26509	17	12_12339078	12_13304745	0.06331
Direct additive	26514	26533	20	12_13596021	12_14583587	0.03727
Direct additive	26534	26553	20	12_14612434	12_15610733	0.08269
Direct additive	26554	26575	22	12_15737178	12_16703319	0.02723
Direct additive	26580	26597	18	12_17053454	12_17950553	0.07233
Direct additive	26602	26622	21	12_18302431	12_19288437	0.06443
Direct additive	26627	26649	23	12_19647619	12_20552179	0.48909
Direct additive	26650	26657	8	12_20756923	12_21672721	0.00332
Direct additive	26659	26664	6	12_21952152	12_22538897	0.0141
Direct additive	26666	26678	13	12_23152711	12_24139078	0.01159
Direct additive	26685	26707	23	12_24443913	12_25398197	0.03428
Direct additive	26721	26736	16	12_25993613	12_26976828	0.04153
Direct additive	26740	26757	18	12_27198758	12_28164761	0.00669
Direct additive	26758	26781	24	12_28211515	12_29173881	0.04469
Direct additive	26794	26810	17	12_29744724	12_30675704	0.01504
Direct additive	26811	26831	21	12_30751761	12_31735200	0.00885
Direct additive	26832	26850	19	12_31772778	12_32758912	0.01306
Direct additive	26854	26875	22	12_32985273	12_33926499	0.04665
Direct additive	26888	26912	25	12_34604355	12_35569157	0.05236
Direct additive	26930	26944	15	12_36593181	12_37567409	0.0273
Direct additive	26949	26969	21	12_37806940	12_38805757	0.08746
Direct additive	26970	26985	16	12_38843578	12_39761432	0.01191
Direct additive	26986	27005	20	12_39877957	12_40848441	0.03788
Direct additive	27006	27022	17	12_40908163	12_41853366	0.09957
Direct additive	27023	27033	11	12_41933080	12_42691646	0.01784
Direct additive	27034	27053	20	12_43023759	12_43971037	0.03092
Direct additive	27055	27073	19	12_44138385	12_45136972	0.05855
Direct additive	27079	27099	21	12_45434659	12_46414822	0.04327
Direct additive	27115	27136	22	12_47284049	12_48221386	0.10646
Direct additive	27147	27163	17	12_49122258	12_50119550	0.08742
Direct additive	27169	27189	21	12_50517420	12_51516179	0.06029
Direct additive	27193	27201	9	12_51876454	12_52800583	0.03212
Direct additive	27203	27214	12	12_53434598	12_54348772	0.17713
Direct additive	27215	27235	21	12_54509783	12_55491106	0.18627
Direct additive	27244	27267	24	12_56050126	12_57035922	0.03637
Direct additive	27278	27293	16	12_57709440	12_58698196	0.02403
Direct additive	27297	27315	19	12_58923376	12_59894564	0.0271
Direct additive	27316	27332	17	12_60030699	12_61016447	0.14278
Direct additive	27347	27362	16	12_61934079	12_62926585	0.03518
Direct additive	27371	27389	19	12_63448289	12_64420375	0.11511
Direct additive	27391	27411	21	12_64501140	12_65473381	0.01976
Direct additive	27413	27432	20	12_65553875	12_66551073	0.04141
Direct additive	27444	27462	19	12_67199593	12_68178628	0.37882
Direct additive	27481	27503	23	12_69176001	12_70136063	0.07993
Direct additive	27515	27536	22	12_70868422	12_71841374	0.12783
Direct additive	27538	27557	20	12_71939707	12_72937443	0.05792
Direct additive	27565	27586	22	12_73487027	12_74473212	0.1184
Direct additive	27587	27598	12	12_74552685	12_75471730	0.01667
Direct additive	27605	27627	23	12_75876556	12_76869277	0.02682
Direct additive	27630	27642	13	12_77094271	12_78041991	0.01374
Direct additive	27643	27642	0	12_78133465	12_78041991	0
Direct additive	27644	27643	0	12_78339951	12_78133465	0
Direct additive	27645	27644	0	12_78430672	12_78339951	0
Direct additive	27646	27645	0	12_78478441	12_78430672	0
Direct additive	27647	27646	0	12_78547389	12_78478441	0
Direct additive	27648	27647	0	12_78555727	12_78547389	0
Direct additive	27649	27648	0	12_78735619	12_78555727	0
Direct additive	27650	27649	0	12_78925714	12_78735619	0
Direct additive	27651	27671	21	13_121294	13_1093419	0.02172
Direct additive	27675	27693	19	13_1299187	13_2284213	0.04003
Direct additive	27702	27720	19	13_2981938	13_3951103	0.12871
Direct additive	27725	27742	18	13_4370391	13_5347801	0.04154
Direct additive	27760	27779	20	13_6217701	13_7214961	0.03377
Direct additive	27785	27804	20	13_7527918	13_8520988	0.04492
Direct additive	27805	27812	8	13_8576423	13_9414393	0.00047
Direct additive	27819	27838	20	13_10391261	13_11383479	0.042
Direct additive	27842	27861	20	13_11539138	13_12507130	0.06868
Direct additive	27867	27887	21	13_12794814	13_13792179	0.02825
Direct additive	27891	27911	21	13_14203019	13_15165081	0.03264
Direct additive	27919	27935	17	13_15776624	13_16747155	0.07417
Direct additive	27937	27955	19	13_16973756	13_17962348	0.08951
Direct additive	27967	27982	16	13_18494132	13_19491271	0.01624
Direct additive	27991	28007	17	13_20004029	13_20986098	0.05721
Direct additive	28010	28028	19	13_21128231	13_22028605	0.06339
Direct additive	28031	28048	18	13_22250994	13_23241391	0.08326
Direct additive	28050	28069	20	13_23501230	13_24391977	0.03958
Direct additive	28074	28092	19	13_24704495	13_25695950	0.01254
Direct additive	28093	28108	16	13_25802421	13_26770856	0.0614
Direct additive	28110	28129	20	13_26893871	13_27885390	0.06782
Direct additive	28132	28152	21	13_28123010	13_29076477	0.03571
Direct additive	28155	28169	15	13_29200651	13_30144430	0.3062
Direct additive	28176	28189	14	13_30481856	13_31454137	0.04096
Direct additive	28192	28202	11	13_31565460	13_32530672	0.00273
Direct additive	28210	28229	20	13_32978582	13_33949200	0.02608
Direct additive	28230	28249	20	13_34041754	13_35011389	0.04979
Direct additive	28250	28268	19	13_35049359	13_36045045	0.19349
Direct additive	28270	28285	16	13_36420179	13_37334175	0.02745
Direct additive	28296	28313	18	13_38256481	13_39208246	0.02771
Direct additive	28323	28338	16	13_39852287	13_40838978	0.03213
Direct additive	28349	28369	21	13_41371630	13_42345813	0.05421
Direct additive	28378	28394	17	13_43431817	13_44386462	0.08757
Direct additive	28400	28420	21	13_44733865	13_45675400	0.05178
Direct additive	28425	28439	15	13_46333109	13_47296826	0.03083
Direct additive	28455	28470	16	13_48264810	13_49210151	0.08108
Direct additive	28471	28476	6	13_49297862	13_50191544	0.00117
Direct additive	28480	28492	13	13_50968769	13_51765326	0.01605
Direct additive	28493	28509	17	13_51974751	13_52962246	0.12597
Direct additive	28521	28541	21	13_53632670	13_54574061	0.23663
Direct additive	28550	28570	21	13_55111704	13_56058301	0.01624
Direct additive	28579	28595	17	13_56935397	13_57933199	0.08418
Direct additive	28606	28622	17	13_58731980	13_59728007	0.10235
Direct additive	28626	28642	17	13_60006520	13_60985047	0.30227
Direct additive	28648	28662	15	13_61563593	13_62549951	0.05612
Direct additive	28664	28671	8	13_62767123	13_63734756	0.01109
Direct additive	28680	28699	20	13_64320178	13_65300575	0.01253
Direct additive	28700	28719	20	13_65331535	13_66312706	0.10397
Direct additive	28733	28750	18	13_67214875	13_68213972	0.04557
Direct additive	28752	28770	19	13_68404235	13_69298900	0.03659
Direct additive	28775	28789	15	13_69774865	13_70755186	0.02238
Direct additive	28793	28810	18	13_70978118	13_71918973	0.03714
Direct additive	28811	28828	18	13_72016042	13_73007179	0.01235
Direct additive	28834	28842	9	13_73369263	13_74336800	0.00572
Direct additive	28845	28864	20	13_74466757	13_75451165	0.02996
Direct additive	28880	28898	19	13_76034019	13_77010049	0.12631
Direct additive	28899	28918	20	13_77111738	13_78039755	0.02122
Direct additive	28932	28943	12	13_78826306	13_79776098	0.0114
Direct additive	28944	28960	17	13_79827007	13_80797350	0.00685
Direct additive	28965	28982	18	13_81137021	13_82099544	0.0113
Direct additive	28983	28982	0	13_82219364	13_82099544	0
Direct additive	28984	28983	0	13_82354712	13_82219364	0
Direct additive	28985	28984	0	13_82402135	13_82354712	0
Direct additive	28986	28985	0	13_82529766	13_82402135	0
Direct additive	28987	28986	0	13_82634423	13_82529766	0
Direct additive	28988	28987	0	13_82691636	13_82634423	0
Direct additive	28989	28988	0	13_82800163	13_82691636	0
Direct additive	28990	28989	0	13_82872919	13_82800163	0
Direct additive	28991	28990	0	13_82982590	13_82872919	0
Direct additive	28992	28991	0	13_83051083	13_82982590	0
Direct additive	28993	28992	0	13_83057828	13_83051083	0
Direct additive	29011	29033	23	14_1072416	14_2061866	0.04478
Direct additive	29037	29045	9	14_2379291	14_3218213	0.01851
Direct additive	29057	29076	20	14_4081215	14_5074366	0.06197
Direct additive	29080	29093	14	14_5325961	14_6230191	0.027
Direct additive	29101	29111	11	14_6860910	14_7856616	0.008
Direct additive	29112	29126	15	14_8018452	14_8996562	0.08245
Direct additive	29130	29144	15	14_9149778	14_10144626	0.02315
Direct additive	29150	29162	13	14_10899756	14_11858315	0.01319
Direct additive	29174	29193	20	14_12620949	14_13562123	0.02077
Direct additive	29194	29203	10	14_13638116	14_14452263	0.00351
Direct additive	29207	29218	12	14_14908439	14_15845219	0.02416
Direct additive	29233	29244	12	14_16641103	14_17622750	0.0339
Direct additive	29257	29272	16	14_18608382	14_19579447	0.09855
Direct additive	29275	29293	19	14_19714380	14_20650785	0.06846
Direct additive	29308	29328	21	14_21618920	14_22607959	0.07421
Direct additive	29342	29358	17	14_23396770	14_24385660	0.18282
Direct additive	29371	29388	18	14_25259991	14_26238454	0.15852
Direct additive	29396	29412	17	14_26610104	14_27601138	0.0221
Direct additive	29413	29426	14	14_27716818	14_28706489	0.00715
Direct additive	29427	29434	8	14_28776217	14_29522923	0.00275
Direct additive	29436	29453	18	14_30192766	14_31189154	0.02872
Direct additive	29457	29473	17	14_31509040	14_32344022	0.01711
Direct additive	29474	29488	15	14_32569573	14_33450989	0.00431
Direct additive	29492	29506	15	14_33776121	14_34733412	0.01146
Direct additive	29514	29534	21	14_35409870	14_36403806	0.0158
Direct additive	29535	29549	15	14_36438188	14_37406041	0.05641
Direct additive	29558	29581	24	14_38043283	14_39038875	0.13072
Direct additive	29582	29598	17	14_39100303	14_40030942	0.04136
Direct additive	29602	29614	13	14_40456602	14_41393053	0.00533
Direct additive	29626	29641	16	14_42041135	14_43027485	0.00393
Direct additive	29645	29661	17	14_43482611	14_44464423	0.03146
Direct additive	29675	29695	21	14_45595860	14_46590917	0.07287
Direct additive	29704	29718	15	14_47491152	14_48352238	0.0109
Direct additive	29720	29734	15	14_48806275	14_49778524	0.01937
Direct additive	29743	29759	17	14_50687555	14_51653177	0.00646
Direct additive	29761	29774	14	14_51861128	14_52734307	0.00878
Direct additive	29778	29793	16	14_53394946	14_54309490	0.03735
Direct additive	29796	29810	15	14_54554989	14_55496172	0.01344
Direct additive	29811	29828	18	14_55852067	14_56684771	0.02507
Direct additive	29832	29842	11	14_57583997	14_58329794	0.05296
Direct additive	29849	29860	12	14_59282586	14_60267021	0.03218
Direct additive	29861	29876	16	14_60324303	14_61288040	0.01628
Direct additive	29881	29897	17	14_61595672	14_62552503	0.02292
Direct additive	29898	29897	0	14_62601970	14_62552503	0
Direct additive	29899	29898	0	14_62684831	14_62601970	0
Direct additive	29903	29917	15	15_987513	15_1883902	0.02314
Direct additive	29919	29933	15	15_2265135	15_3258509	0.0188
Direct additive	29938	29948	11	15_3575948	15_4528003	0.00236
Direct additive	29950	29967	18	15_4679104	15_5606060	0.04703
Direct additive	29976	29985	10	15_6314820	15_7300279	0.03106
Direct additive	29986	29997	12	15_7334784	15_8305117	0.0053
Direct additive	29999	30019	21	15_8576940	15_9570490	0.16302
Direct additive	30020	30033	14	15_9609032	15_10582093	0.02337
Direct additive	30034	30043	10	15_10689327	15_11688898	0.00495
Direct additive	30045	30060	16	15_11797318	15_12780706	0.05104
Direct additive	30075	30098	24	15_13417873	15_14398333	0.03348
Direct additive	30110	30130	21	15_15382122	15_16309064	0.05874
Direct additive	30139	30155	17	15_17393768	15_18314302	0.01851
Direct additive	30157	30168	12	15_18816037	15_19740174	0.01416
Direct additive	30169	30193	25	15_19817193	15_20687794	0.07172
Direct additive	30195	30208	14	15_21010534	15_21870912	0.00578
Direct additive	30209	30228	20	15_22022728	15_22937204	0.02622
Direct additive	30236	30260	25	15_23437316	15_24403529	0.0185
Direct additive	30279	30305	27	15_25551916	15_26544897	0.06928
Direct additive	30306	30321	16	15_26593448	15_27591341	0.00348
Direct additive	30322	30341	20	15_27647392	15_28644321	0.02548
Direct additive	30348	30365	18	15_29214747	15_30192901	0.02263
Direct additive	30368	30390	23	15_30340168	15_31325582	0.05559
Direct additive	30392	30411	20	15_31492057	15_32427330	0.02304
Direct additive	30427	30446	20	15_33288429	15_34269654	0.02208
Direct additive	30448	30468	21	15_34392661	15_35375352	0.02051
Direct additive	30469	30485	17	15_35540264	15_36536593	0.16932
Direct additive	30500	30523	24	15_37497280	15_38495418	0.06684
Direct additive	30539	30555	17	15_39348477	15_40294129	0.03588
Direct additive	30557	30578	22	15_40446546	15_41440193	0.07035
Direct additive	30589	30606	18	15_42062095	15_43054223	0.01543
Direct additive	30613	30633	21	15_43530906	15_44524444	0.06689
Direct additive	30637	30648	12	15_44816969	15_45770450	0.02202
Direct additive	30657	30673	17	15_46184316	15_47160021	0.03169
Direct additive	30675	30677	3	15_47396109	15_48287818	0.00029
Direct additive	30679	30693	15	15_48761293	15_49746734	0.0215
Direct additive	30698	30718	21	15_50231362	15_51211255	0.1154
Direct additive	30719	30733	15	15_51474825	15_52425958	0.01677
Direct additive	30734	30749	16	15_52487989	15_53478259	0.00446
Direct additive	30761	30778	18	15_54261356	15_55250568	0.01058
Direct additive	30783	30804	22	15_55556375	15_56545363	0.07564
Direct additive	30806	30820	15	15_56648599	15_57636673	0.04244
Direct additive	30821	30846	26	15_57720598	15_58717720	0.10122
Direct additive	30858	30878	21	15_59469050	15_60452834	0.04911
Direct additive	30880	30898	19	15_60594519	15_61582216	0.00324
Direct additive	30899	30915	17	15_61805954	15_62761434	0.03235
Direct additive	30927	30948	22	15_63322132	15_64317131	0.04873
Direct additive	30957	30975	19	15_65212704	15_66201775	0.02185
Direct additive	30980	30997	18	15_66440686	15_67428175	0.00978
Direct additive	30998	31013	16	15_67488264	15_68456401	0.03271
Direct additive	31021	31040	20	15_68993264	15_69954529	0.07098
Direct additive	31050	31077	28	15_70452674	15_71405218	0.35022
Direct additive	31082	31098	17	15_71757410	15_72747023	0.24591
Direct additive	31103	31122	20	15_73091519	15_74071727	0.21351
Direct additive	31129	31146	18	15_74618189	15_75592162	0.04399
Direct additive	31152	31163	12	15_76021384	15_76864216	0.00866
Direct additive	31166	31182	17	15_77430821	15_78425553	0.04311
Direct additive	31184	31203	20	15_78563409	15_79482902	0.12809
Direct additive	31207	31223	17	15_79779919	15_80642170	0.226
Direct additive	31224	31223	0	15_80804015	15_80642170	0
Direct additive	31225	31247	23	16_156698	16_1128302	0.03468
Direct additive	31252	31269	18	16_1653965	16_2633602	0.07817
Direct additive	31270	31283	14	16_2667124	16_3661066	0.00363
Direct additive	31288	31303	16	16_3912487	16_4896030	0.01742
Direct additive	31304	31322	19	16_4960143	16_5949790	0.04306
Direct additive	31334	31350	17	16_6608687	16_7578058	0.1583
Direct additive	31352	31370	19	16_7701071	16_8683816	0.0141
Direct additive	31372	31391	20	16_8893141	16_9795053	0.08381
Direct additive	31396	31414	19	16_10275990	16_11259148	0.04045
Direct additive	31417	31438	22	16_11476087	16_12453059	0.09454
Direct additive	31445	31462	18	16_12923129	16_13887272	0.0253
Direct additive	31468	31482	15	16_14273045	16_15159802	0.12097
Direct additive	31490	31508	19	16_15732051	16_16675480	0.04948
Direct additive	31514	31533	20	16_16935644	16_17932782	0.026
Direct additive	31539	31559	21	16_18643100	16_19590863	0.03593
Direct additive	31560	31581	22	16_19653135	16_20633237	0.01005
Direct additive	31587	31602	16	16_20951036	16_21930408	0.02818
Direct additive	31613	31631	19	16_22882883	16_23691269	0.0405
Direct additive	31637	31658	22	16_24219865	16_25193624	0.01708
Direct additive	31676	31695	20	16_26150633	16_27138211	0.04732
Direct additive	31707	31729	23	16_27841310	16_28836171	0.10642
Direct additive	31732	31749	18	16_29030021	16_30008576	0.02397
Direct additive	31752	31773	22	16_30166329	16_31147411	0.03182
Direct additive	31776	31789	14	16_31525482	16_32241221	0.02034
Direct additive	31806	31826	21	16_33504980	16_34475296	0.22987
Direct additive	31839	31858	20	16_35446370	16_36431659	0.07782
Direct additive	31861	31885	25	16_36586383	16_37571144	0.39213
[truncated: 2,345 more rows]

## Sheet: Supplementary Table 6
Supplementary Table 6. Variance explained by each SNP for direct additive and maternal genetic effects on weaning weight
[truncated: 82,205 more rows]

[truncated: 1 more sheets: Supplementary Table 7]
